# Supplementary material for: Sex-associated transcriptional changes to synovial macrophages in the aging joint
Source: Front Immunol. 2026 Mar 3;17:1724385. doi: 10.3389/fimmu.2026.1724385 (PMC12992061; doi:10.3389/fimmu.2026.1724385)
Supplement: Supplementary file 8 [file DataSheet2.xlsx]

## Sheet: Contents
Supplementary Tables
Table S1. FACS reagents and resources
Table S2. CITE-seq antibodies
Table S3. Sample-wise scRNA-seq quality control metrics
Table S4. Single-cell expression markers of clusters and cell types
Table S5. Single-cell differential expression between ages
Table S6. Gene set enrichment analysis for single-cell differential expression between conditions

## Sheet: Table S1
Table S1. FACS reagents and resources List of antibodies and chemicals used for fluorescence-Activated Cell Sorting (FACS)
REAGENTS or RESOURCES	SOURCE	IDENTIFIER
Antibodies
PE CD64 X54-5/7.1	BioLegend	139303
PE-CF594 SiglecF E50-2440	BD Biosciences	562757
PE-CF594 Ly6G 1A8	BD Biosciences	562700
PE-CF594 CD4 RM4-5	BD Biosciences	562285
PE-CF594 CD8a 53-6.7	BD Biosciences	562283
PE-CF594 CD19 1D3	BD Biosciences	562291
PE-CF594 NK1.1 PK136	BD Biosciences	562864
PE Cy7 MHCII M5/114.15.2	BioLegend	107630
BB700 CD11b M1/70	BD Biosciences	566416
FITC CD45 S7	BD Biosciences	553270
AF647 CD177 Y127	BD Biosciences	566599
APCCy7 Ly6C AL-21	BD Biosciences	560596
BUV395 CX3CR1 Z8-50	BD Biosciences	567821
Chemicals
1 X PBS	Gibco	14190250
1 X HBSS	Gibco	14025092
Dispase II	Roche	4942078001
Collagenase D	Roche	11088866001
DNAse I	Roche	10104159001
BD PharmLyse	BD Biosciences	555899
eBioscienceTM Fixable Viability Dye eFluorTM 506	Thermo Fisher	65-0866-14
Purified Rat Anti-Mouse CD16/CD32	BD Biosciences	553141

## Sheet: Table S2
Table S2. CITE-seq Antibodies
ID	Name	Description	Clone	Sequence
A0001	CD4	anti-mouse CD4	RM4-5	AACAAGACCCTTGAG
A0002	CD8a	anti-mouse CD8a	53-6.7	TACCCGTAATAGCGT
A0004	CD279	anti-mouse CD279 (PD-1)	RMP1-30	GAAAGTCAAAGCACT
A0013	Ly6C	anti-mouse Ly-6C	HK1.4	AAGTCGTGAGGCATG
A0014	CD11b	anti-mouse/human CD11b	M1/70	TGAAGGCTCATTTGT
A0015	Ly6G	anti-mouse Ly-6G	1A8	ACATTGACGCAACTA
A0074	CD54	anti-mouse CD54	YN1/1.7.4	ATAACCGACACAGTG
A0075	CD90.2	anti-mouse CD90.2	30-H12	CCGATCAGCCGTTTA
A0093	CD19	anti-mouse CD19	6D5	ATCAGCCATGTCAGT
A0096	CD45	anti-mouse CD45	30-F11	TGGCTATGGAGCAGA
A0104	CD102	anti-mouse CD102	3C4 (MIC2/4)	GATATTCAGTGCGAC
A0105	CD115	anti-mouse CD115 (CSF-1R)	AFS98	TTCCGTTGTTGTGAG
A0106	CD11c	anti-mouse CD11c	N418	GTTATGGACGCTTGC
A0108	CD23	anti-mouse CD23	B3B4	TCTCTTGGAAGATGA
A0110	CD43	anti-mouse CD43	S11	TTGGAGGGTTGTGCT
A0112	CD62L	anti-mouse CD62L	MEL-14	TGGGCCTAAGTCATC
A0114	F4_80	anti-mouse F4/80	BM8	TTAACTTCAGCCCGT
A0115	FceRIa	anti-mouse FcεRIα	MAR-1	AGTCACCTCGAAGCT
A0117	I-A-I-E	anti-mouse I-A/I-E	M5/114.15.2	GGTCACCAGTATGAT
A0118	NK1.1	anti-mouse NK-1.1	PK136	GTAACATTACTCGTC
A0119	SiglecH	anti-mouse Siglec H	551	CCGCACCTACATTAG
A0157	CD45.2	anti-mouse CD45.2	104	CACCGTCATTCAACC
A0178	CD45.1	anti-mouse CD45.1	A20	CCTATGGACTTGGAC
A0182	CD3	anti-mouse CD3	17A2	GTATGTCCGCTCGAT
A0190	CD274	anti-mouse CD274 (B7-H1, PD-L1)	MIH6	TCGATTCCACCAACT
A0193	CD357	anti-mouse CD357 (GITR)	DTA-1	GGCACTCTGTAACAT
A0194	CD137	anti-mouse CD137	17B5	TCCCTGTATAGATGA
A0198	CD127	anti-mouse CD127 (IL-7Rα)	A7R34	GTGTGAGGCACTCTT
A0200	CD86	anti-mouse CD86	GL-1	CTGGATTTGTGTATC
A0201	CD103	anti-mouse CD103	2 E7	TTCATTAGCCCGCTG
A0202	CD64_FcgRI	anti-mouse CD64 (FcγRI)	X54-5/7.1	AGCAATTAACGGGAG
A0225	CD196	anti-mouse CD196 (CCR6)	29-2L17	CTCTCTGCATTCCTC
A0226	CD106	anti-mouse CD106	429 (MVCAM.A)	CGTTCCTACCTACCT
A0376	CD195_CCR5	anti-mouse CD195 (CCR5)	HM-CCR5	ACCAGTTGTCATTAC
A0380	CD90.1	anti-rat CD90/mouse CD90.1 (Thy1.1)	OX-7	AGTATGGGATGCAAT
A0415	P2Ry12	anti-mouse P2RY12	S16007D	TTGCTTATTTCCGCA
A0416	CD300LG	anti-mouse CD300LG (Nepmucin)	ZAQ5	CGGTCCGTATCATTT
A0417	CD163	anti-mouse CD163	S15049I	GAGCAAGATTAAGAC
A0422	CD172a	anti-mouse CD172a (SIRPα)	P84	GATTCCCTTGTAGCA
A0424	CD14	anti-mouse CD14	Sa14-2	AACCAACAGTCACGT
A0426	CD192_CCR2	anti-mouse CD192 (CCR2)	SA203G11	AGTGCGATCTGCAAC
A0431	CD170	anti-mouse CD170 (Siglec-F)	S17007L	TCAATCTCCGTCGCT
A0440	CD169_Siglec-1	anti-mouse CD169/Siglec-1	3D6.112	ATTGACGACAGTCAT
A0441	CD71	anti-mouse CD71	RI7217	ACCGACCAGTAGACA
A0442	Notch1	anti-mouse Notch 1	HMN1-12	TCCGGTCACTCAGTA
A0444	CD184_CXCR4	anti-mouse CD184 (CXCR4)	L276F12	GTCGTGGTGTTGTTC
A0448	CD204_Msr1	anti-mouse CD204	1F8C33	AGCTAGACACGTTGT
A0554	CD309_VEGFR2	anti-mouse CD309 (VEGFR2, Flk-1)	89B3A5	AGTTGTCCTGTACGA
A0555	CD36	anti-mouse CD36	HM36	TTTGCCGCTACGACA
A0558	CD55	anti-mouse CD55 (DAF)	RIKO-3	ATTGTTGTCAGACCA
A0560	CD68	anti-mouse CD68	FA-11	CTTTCTTTCACGGGA
A0563	CX3CR1	anti-mouse CX3CR1	SA011F11	CACTCTCAGTCCTAT
A0564	FrB	anti-mouse Folate Receptor β (FR-β)	10/FR2	CTCAGATGCCCTTTA
A0565	MERTK	anti-mouse MERTK (Mer)	2B10C42	AGTAGAGCAACTCGT
A0566	CD301b	anti-mouse CD301b	URA-1	CTTGCCTTGCGATTT
A0567	Tim4	anti-mouse Tim-4	RMT4-54	TGCTGGAGGGTATTC
A0573	CD140a	anti-mouse CD140a	APA5	GTCATTGCGGTCCTA
A0595	CD11a	anti-mouse CD11a	M17/4	AGAGTCTCCCTTTAG
A0808	CD193	anti-mouse CD193 (CCR3)	J073E5	TAGAACCGTATCCGT
A0809	CD200r3	anti-mouse CD200R3	Ba13	ATCAACTTGGAGCAG
A0810	CD138	anti-mouse CD138 (Syndecan-1)	281-2	GCGTTTGTATGTACT
A0811	CD317	anti-mouse CD317 (BST2, PDCA-1)	927	TGTGGTAGCCCTTGT
A0824	P2X7R	anti-mouse P2X7R	1F11	TGCTTCATTCATGTG
A0846	CD185_CXCR5	anti-mouse CD185 (CXCR5)	L138D7	ACGTAGTCACCTAGT
A0848	TIGIT	anti-mouse TIGIT (Vstm3)	1G9	GAAAGTCGCCAACAG
A0849	CD80	anti-mouse CD80	16-10A1	GACCCGGTGTCATTT
A0857	CD34	anti-mouse CD34	HM34	GATTCCTTTACGAGC
A0874	MR1	anti-human/mouse/rat MR1	26.5	GTTGGATGGTAGACT
A0875	TLR4	anti-mouse TLR4 (CD284)/MD2 Complex	MTS510	GCAGTTGTCCGATTC
A0877	JAML	anti-mouse JAML	4 E10	GTTATGGTTCGTGTT
A0884	DLL1	anti-mouse DLL1	HMD1-3	AGACCTCCTTACGAT
A0887	CD339	anti-mouse CD339 (Jagged 1)	HMJ1-29	TAGTATGCTGGAGCG
A0888	Notch4	anti-mouse Notch 4	HMN4-14	GTACTTAACGTCATC
A0893	CD120b	anti-mouse CD120b (TNF R Type II/p75)	TR75-89	GAAGCTGTATCCGAA
A0895	Mac-2	anti-mouse/human Mac-2 (Galectin-3)	M3/38	GATGCAATTAGCCGG
A0903	CD40	anti-mouse CD40	3/23	ATTTGTATGCTGGAG
A0904	CD31	anti-mouse CD31	390	GCTGTAGTATCATGT
A0905	CD107a	anti-mouse CD107a (LAMP-1)	1D4B	AAATCTGTGCCGTAC
A0910	CD61	anti-mouse/rat CD61	2C9.G2 (HMβ3-1)	TTCTTTACCCGCCTG
A0915	VISTA	anti-mouse VISTA (PD-1H)	MIH63	ACATTTCCCTTGCCT
A0916	CD124	anti-mouse CD124 (IL-4Rα)	I015F8	GAACCGTAGTATAAC
A0917	CD95	anti-mouse CD95 (Fas)	SA367H8	CACATCGTTTGTGTA
A0925	CD253	anti-mouse CD253 (TRAIL)	N2B2	CCCTTTCCGATTCAA
A0926	CD186	anti-mouse CD186 (CXCR6)	SA051D1	TGTCAGGTTGTATTC
A0930	Ly108	anti-mouse Ly108	330-AJ	CGATTCTTTGCGAGT
A1012	CD178	anti-mouse CD178 (FasL)	MFL3	GTCACGTAGTATCTT
A1019	CD215	anti-mouse CD215 (IL-15Rα)	6B4C88	TGTACGCATGTATGG
A1031	CD47	anti-mouse CD47	miap301	GAGATGTCTTTCGCC
A1033	IL23r	anti-mouse IL-23R Antibody	12B2B64	CTTTAGCAATTAGCG
A1035	Podoplanin	anti-mouse Podoplanin	8.1.1	GGGCGATTTAGTGTG
A1042	CD88_C5AR	anti-mouse CD88 (C5aR)	20/70	GCAGTCCTACATTGA
A1043	CD74	anti-mouse CD74 (CLIP)	In1/CD74	AGCACCCGACATTTC

## Sheet: Table S3
Table S3. Sample-wise scRNA-seq quality control metrics Sample-wise quality control metrics from scRNA-seq alignment and cell processing.
Sample	Number of Reads	Valid Barcodes	Sequencing Saturation	Q30 Bases in:			Reads Mapped to Genome	Reads Mapped Confidently to:					Fraction Reads in Cells	Total Genes Detected	Cell Counts							Cell Statistics
				Barcode	RNA Read	UMI		Genome	Intergenic Regions	Intronic Regions	Exonic Regions	Transcriptome			Total	Lo_feature	Doublets	Lo_readCount	Hi_mito	Passed QC	% Passed QC	nCount_RNA			nFeature_RNA			percent.mt			percent.rb
																						median	min	max	median	min	max	median	min	max	median	min	max
old_female	289203600	0.971	0.66	0.963	0.946	0.961	0.948	0.917	0.033	0.233	0.651	0.816	0.856	22541	6263	53	392	2309	2134	3094	0.494012	13758	5000	89127	3868	1810	8727	3868	1810	8727	9.49747	0.464097	31.1145
old_male	203170649	0.968	0.481	0.948	0.931	0.943	0.938	0.905	0.045	0.22	0.64	0.795	0.846	22296	8966	55	810	3399	1755	4644	0.517957	9148.5	5000	55446	3198.5	1633	7257	3198.5	1633	7257	7.35227	0.465866	27.867
young_female	451084995	0.977	0.679	0.959	0.942	0.956	0.959	0.932	0.03	0.236	0.667	0.859	0.911	23077	8669	89	748	2629	2242	4777	0.551044	15285	5000	76062	4211	413	7999	4211	413	7999	7.69491	0.235834	26.5673
young_male	239606599	0.965	0.566	0.966	0.948	0.965	0.925	0.891	0.046	0.217	0.628	0.777	0.802	22044	6307	17	413	1899	1071	3801	0.602664	11418	5001	42662	3603	1833	6760	3603	1833	6760	7.21955	0.598802	24.9953

## Sheet: Table S4
Table S4. Single-cell expression markers of clusters and cell types Single-cell-level gene expression was compared between each cell type and all other types using Seurat’s implementation of the Wilcoxon rank-sum test (FindMarkers()). Only positive markers (Diff.Prop>0) with mean |log2FC|>0.25 and expression in ≥0.05 of cluster cells are shown. P-values <4.9E-324 are shown as zeros. Log2FC, log(2…
Cluster	Cell type	Gene	Log2FC (mean)	Prop. In	Prop. Out	Diff. Prop	P	P_FDR
0	Interstitial macrophages	Aqp1	1.76	0.98	0.62	0.36	0	0
0	Interstitial macrophages	Tppp3	0.88	0.95	0.77	0.19	0	0
0	Interstitial macrophages	Fgfr1	0.7	0.96	0.83	0.13	0	0
0	Interstitial macrophages	Fxyd2	1.41	0.99	0.86	0.12	0	0
0	Interstitial macrophages	Psd3	0.67	1	0.91	0.09	0	0
0	Interstitial macrophages	Pf4	1.27	1	0.92	0.08	0	0
0	Interstitial macrophages	F13a1	0.87	0.98	0.91	0.07	0	0
0	Interstitial macrophages	S100a10	0.8	1	0.96	0.04	0	0
0	Interstitial macrophages	Ahnak	0.52	1	1	0.01	0	0
0	Interstitial macrophages	Gas7	0.66	0.99	0.91	0.07	3.29e-302	1.06e-297
0	Interstitial macrophages	Dab2	0.55	1	0.92	0.08	3.44e-300	1.11e-295
0	Interstitial macrophages	Ehd4	0.57	0.98	0.92	0.06	9.71e-288	3.13e-283
0	Interstitial macrophages	Snx2	0.71	0.96	0.89	0.07	1.3e-278	4.18e-274
0	Interstitial macrophages	Lmna	0.52	1	0.94	0.06	9.96e-267	3.22e-262
0	Interstitial macrophages	Calm1	0.46	1	0.99	0.01	1.81e-266	5.83e-262
0	Interstitial macrophages	Calm2	0.5	0.99	0.97	0.02	2.6e-266	8.38e-262
0	Interstitial macrophages	S100a6	0.55	1	1	0	1.21e-262	3.92e-258
0	Interstitial macrophages	Myadm	0.67	0.95	0.85	0.1	3.57e-262	1.15e-257
0	Interstitial macrophages	Capn2	0.7	0.92	0.81	0.12	9.99e-260	3.23e-255
0	Interstitial macrophages	Gas6	0.58	0.98	0.85	0.13	4.8e-257	1.55e-252
0	Interstitial macrophages	Mtss1	0.52	1	0.92	0.08	1.34e-255	4.33e-251
0	Interstitial macrophages	Anxa1	0.61	0.96	0.86	0.1	2.56e-255	8.25e-251
0	Interstitial macrophages	Lyve1	0.7	0.97	0.82	0.16	1.2e-253	3.87e-249
0	Interstitial macrophages	Gatm	0.78	0.81	0.56	0.24	6.14e-251	1.98e-246
0	Interstitial macrophages	Dok2	0.87	0.8	0.57	0.23	8.38e-251	2.7e-246
0	Interstitial macrophages	Ildr2	1.62	0.43	0.18	0.25	1.47e-247	4.75e-243
0	Interstitial macrophages	Emp1	0.46	1	0.93	0.07	1.12e-243	3.6e-239
0	Interstitial macrophages	Cavin1	0.69	0.87	0.66	0.21	6.41e-236	2.07e-231
0	Interstitial macrophages	Frmd4b	0.57	0.99	0.91	0.08	2.98e-229	9.63e-225
0	Interstitial macrophages	Rasgef1a	1.75	0.36	0.14	0.22	1.42e-228	4.57e-224
0	Interstitial macrophages	Spred1	0.58	0.96	0.86	0.1	3.02e-227	9.75e-223
0	Interstitial macrophages	Mamdc2	1.1	0.69	0.42	0.27	3.67e-225	1.18e-220
0	Interstitial macrophages	Mafb	0.49	1	0.96	0.04	8.41e-213	2.72e-208
0	Interstitial macrophages	Eid1	0.67	0.89	0.77	0.12	8.24e-208	2.66e-203
0	Interstitial macrophages	Glud1	0.44	0.99	0.97	0.02	3.01e-205	9.7e-201
0	Interstitial macrophages	Fkbp1a	0.55	0.93	0.85	0.08	6.12e-202	1.98e-197
0	Interstitial macrophages	Stard8	0.6	0.93	0.8	0.13	1.48e-199	4.76e-195
0	Interstitial macrophages	Mrc1	0.3	0.99	0.91	0.08	6.2e-196	2e-191
0	Interstitial macrophages	Ndfip1	0.44	0.98	0.94	0.04	5.52e-194	1.78e-189
0	Interstitial macrophages	Rgl1	0.41	0.97	0.83	0.13	9.04e-191	2.92e-186
0	Interstitial macrophages	Vim	0.37	1	1	0	3.63e-190	1.17e-185
0	Interstitial macrophages	Arhgap10	0.63	0.86	0.69	0.17	6.11e-190	1.97e-185
0	Interstitial macrophages	Cd36	0.59	0.97	0.85	0.12	2.6e-189	8.39e-185
0	Interstitial macrophages	Anxa11	0.63	0.88	0.74	0.14	8.14e-189	2.63e-184
0	Interstitial macrophages	Cyb5r3	0.62	0.89	0.77	0.12	6.84e-184	2.21e-179
0	Interstitial macrophages	Rbpj	0.33	1	0.96	0.03	1.48e-182	4.77e-178
0	Interstitial macrophages	Exoc6b	0.62	0.92	0.84	0.08	8.73e-182	2.82e-177
0	Interstitial macrophages	Alox5	0.57	0.92	0.78	0.14	9.46e-177	3.05e-172
0	Interstitial macrophages	Mctp1	0.49	0.96	0.9	0.06	9.14e-176	2.95e-171
0	Interstitial macrophages	Txnip	0.67	0.92	0.82	0.11	1.73e-170	5.57e-166
0	Interstitial macrophages	Dstn	0.43	0.97	0.91	0.06	4.93e-167	1.59e-162
0	Interstitial macrophages	Cd72	1.24	0.41	0.2	0.21	1.14e-166	3.69e-162
0	Interstitial macrophages	Anxa2	0.42	0.98	0.93	0.06	3.59e-165	1.16e-160
0	Interstitial macrophages	Tmod1	0.82	0.68	0.48	0.2	9.8e-165	3.17e-160
0	Interstitial macrophages	Stac2	1.01	0.55	0.33	0.21	1.04e-164	3.36e-160
0	Interstitial macrophages	B3gnt2	0.68	0.82	0.67	0.14	3.9e-164	1.26e-159
0	Interstitial macrophages	Galnt7	0.66	0.84	0.69	0.16	1.9e-163	6.14e-159
0	Interstitial macrophages	Plec	0.49	0.96	0.87	0.08	2e-162	6.44e-158
0	Interstitial macrophages	Ccl24	0.51	0.74	0.51	0.24	1.24e-156	4.01e-152
0	Interstitial macrophages	Crip1	0.38	1	1	0	1.97e-156	6.36e-152
0	Interstitial macrophages	Marveld1	0.76	0.76	0.59	0.17	2.77e-156	8.93e-152
0	Interstitial macrophages	2026-09-07	0.46	0.95	0.9	0.05	8.4e-155	2.71e-150
0	Interstitial macrophages	Tppp	1.19	0.43	0.23	0.2	2.08e-152	6.71e-148
0	Interstitial macrophages	Cd81	0.46	0.95	0.86	0.09	3.63e-151	1.17e-146
0	Interstitial macrophages	Rtn4	0.4	0.99	0.98	0.02	9e-150	2.91e-145
0	Interstitial macrophages	Avpi1	0.88	0.65	0.47	0.18	1.36e-149	4.4e-145
0	Interstitial macrophages	C77080	1.41	0.34	0.16	0.18	3.23e-149	1.04e-144
0	Interstitial macrophages	Akr1b8	1.22	0.38	0.19	0.19	5.97e-145	1.93e-140
0	Interstitial macrophages	Slc39a11	1.02	0.61	0.43	0.17	3.06e-142	9.89e-138
0	Interstitial macrophages	Mustn1	1.13	0.32	0.14	0.17	2.06e-140	6.64e-136
0	Interstitial macrophages	Tagln2	0.35	0.98	0.94	0.04	2.19e-139	7.07e-135
0	Interstitial macrophages	Lifr	0.56	0.68	0.44	0.24	1.18e-136	3.81e-132
0	Interstitial macrophages	Wnk1	0.34	0.99	0.98	0.02	1.38e-135	4.44e-131
0	Interstitial macrophages	Tnxb	0.35	0.36	0.17	0.19	3.44e-135	1.11e-130
0	Interstitial macrophages	Mtmr10	0.64	0.86	0.74	0.12	8.47e-135	2.73e-130
0	Interstitial macrophages	C5ar1	0.44	0.94	0.83	0.11	1.63e-134	5.27e-130
0	Interstitial macrophages	Pdlim1	0.54	0.86	0.7	0.16	4.54e-134	1.47e-129
0	Interstitial macrophages	Gpr183	0.66	0.79	0.65	0.15	1.67e-133	5.38e-129
0	Interstitial macrophages	Prkar2b	0.85	0.59	0.4	0.19	3.72e-130	1.2e-125
0	Interstitial macrophages	Ptma	0.27	1	0.99	0	8.25e-126	2.66e-121
0	Interstitial macrophages	Wwp1	0.46	0.93	0.84	0.09	3.73e-122	1.21e-117
0	Interstitial macrophages	Itga9	0.63	0.75	0.59	0.16	1.85e-121	5.98e-117
0	Interstitial macrophages	Cdk15	1.49	0.22	0.08	0.13	3.61e-120	1.16e-115
0	Interstitial macrophages	Mapk6	0.51	0.87	0.79	0.08	3.62e-120	1.17e-115
0	Interstitial macrophages	Rab10	0.4	0.96	0.92	0.04	6.1e-118	1.97e-113
0	Interstitial macrophages	Ccn2	1.52	0.23	0.09	0.14	5.85e-117	1.89e-112
0	Interstitial macrophages	Anxa6	0.55	0.8	0.69	0.11	4.19e-116	1.35e-111
0	Interstitial macrophages	Gng2	0.49	0.81	0.67	0.14	3.51e-115	1.13e-110
0	Interstitial macrophages	Gprc5b	0.75	0.62	0.44	0.17	3.56e-115	1.15e-110
0	Interstitial macrophages	Ppargc1b	0.99	0.48	0.31	0.17	7.19e-115	2.32e-110
0	Interstitial macrophages	Tns1	0.35	0.99	0.88	0.1	1.32e-114	4.27e-110
0	Interstitial macrophages	S100a4	0.34	1	0.99	0.01	5.04e-114	1.63e-109
0	Interstitial macrophages	Fam126a	0.5	0.84	0.72	0.12	1.45e-112	4.69e-108
0	Interstitial macrophages	Tubb5	0.28	0.94	0.87	0.07	1.49e-112	4.81e-108
0	Interstitial macrophages	Cxcl2	0.83	0.64	0.48	0.16	1.92e-112	6.19e-108
0	Interstitial macrophages	Anxa5	0.3	0.99	0.97	0.02	4.16e-112	1.34e-107
0	Interstitial macrophages	Cltc	0.27	0.99	0.97	0.02	4.4e-112	1.42e-107
0	Interstitial macrophages	Zcchc24	0.52	0.82	0.72	0.11	2.91e-110	9.38e-106
0	Interstitial macrophages	Crip2	0.81	0.53	0.36	0.17	2.74e-109	8.85e-105
0	Interstitial macrophages	Gja1	1.14	0.27	0.13	0.15	3.04e-108	9.82e-104
0	Interstitial macrophages	Glul	0.35	0.95	0.87	0.08	1.06e-107	3.43e-103
0	Interstitial macrophages	Tgfbi	0.27	1	0.98	0.01	4.22e-107	1.36e-102
0	Interstitial macrophages	Pde5a	1.03	0.38	0.21	0.16	1.23e-106	3.98e-102
0	Interstitial macrophages	Cd44	0.38	0.97	0.92	0.04	1.33e-106	4.31e-102
0	Interstitial macrophages	Trim47	0.59	0.73	0.58	0.15	9.5e-106	3.07e-101
0	Interstitial macrophages	Abcc1	0.54	0.8	0.68	0.11	2.72e-105	8.79e-101
0	Interstitial macrophages	Stxbp6	0.52	0.84	0.71	0.13	1.39e-104	4.5e-100
0	Interstitial macrophages	Sptbn1	0.38	0.93	0.84	0.09	2.59e-103	8.35e-99
0	Interstitial macrophages	Arhgef15	1.53	0.18	0.07	0.11	3.63e-103	1.17e-98
0	Interstitial macrophages	Nr3c1	0.37	0.93	0.88	0.05	8.66e-102	2.8e-97
0	Interstitial macrophages	Arhgef10	1.09	0.32	0.17	0.15	8.55e-101	2.76e-96
0	Interstitial macrophages	Klf6	0.32	0.99	0.98	0.01	8.73e-101	2.82e-96
0	Interstitial macrophages	Creb5	0.51	0.82	0.67	0.15	1.26e-100	4.06e-96
0	Interstitial macrophages	Adamts14	1.67	0.15	0.05	0.1	2e-99	6.46e-95
0	Interstitial macrophages	Gas2l1	0.65	0.63	0.48	0.15	2.56e-98	8.28e-94
0	Interstitial macrophages	Cdc42ep2	1.39	0.23	0.1	0.13	4.5e-97	1.45e-92
0	Interstitial macrophages	Pstpip2	0.6	0.79	0.67	0.11	1.66e-96	5.36e-92
0	Interstitial macrophages	Prdx1	0.35	0.97	0.95	0.02	3.62e-96	1.17e-91
0	Interstitial macrophages	Lgals1	0.35	0.99	0.95	0.03	1.62e-95	5.24e-91
0	Interstitial macrophages	Gm29865	1.65	0.18	0.07	0.11	7.2e-95	2.33e-90
0	Interstitial macrophages	Atp5b	0.35	0.93	0.89	0.04	1.81e-94	5.83e-90
0	Interstitial macrophages	P2ry10b	0.69	0.68	0.54	0.14	2.58e-93	8.34e-89
0	Interstitial macrophages	Dusp3	0.38	0.93	0.87	0.07	7.05e-93	2.28e-88
0	Interstitial macrophages	Tubb3	1.69	0.16	0.06	0.1	7.08e-92	2.29e-87
0	Interstitial macrophages	St18	0.77	0.48	0.31	0.17	1.09e-91	3.51e-87
0	Interstitial macrophages	Bzw1	0.37	0.92	0.88	0.04	4.95e-91	1.6e-86
0	Interstitial macrophages	Spi1	0.31	0.97	0.92	0.04	1.25e-90	4.05e-86
0	Interstitial macrophages	Cast	0.33	0.95	0.91	0.04	4.73e-90	1.53e-85
0	Interstitial macrophages	Eif4g2	0.3	0.97	0.95	0.02	1.35e-89	4.36e-85
0	Interstitial macrophages	Ctnna1	0.34	0.93	0.88	0.05	1.18e-88	3.8e-84
0	Interstitial macrophages	Ptms	0.4	0.91	0.84	0.07	1.37e-88	4.41e-84
0	Interstitial macrophages	Plekhg5	0.4	0.71	0.53	0.18	5.54e-88	1.79e-83
0	Interstitial macrophages	Hspa1a	0.61	0.62	0.46	0.16	1.08e-86	3.48e-82
0	Interstitial macrophages	Tubb2a	0.57	0.69	0.57	0.12	3.5e-86	1.13e-81
0	Interstitial macrophages	Ecm1	0.3	0.98	0.89	0.09	6.4e-85	2.07e-80
0	Interstitial macrophages	Gdi2	0.27	0.98	0.96	0.02	6.46e-85	2.09e-80
0	Interstitial macrophages	Gm15912	1.55	0.16	0.06	0.1	7.58e-85	2.45e-80
0	Interstitial macrophages	Anxa7	0.48	0.79	0.7	0.09	9.2e-85	2.97e-80
0	Interstitial macrophages	Npdc1	1.17	0.19	0.08	0.11	2.28e-84	7.37e-80
0	Interstitial macrophages	Gm15270	1.17	0.31	0.18	0.13	7.94e-84	2.56e-79
0	Interstitial macrophages	Cpeb4	0.52	0.83	0.76	0.07	9.32e-84	3.01e-79
0	Interstitial macrophages	Slco3a1	0.84	0.43	0.28	0.15	1.99e-83	6.41e-79
0	Interstitial macrophages	Gnb1	0.28	0.99	0.98	0.01	2.27e-83	7.31e-79
0	Interstitial macrophages	Cd9	0.39	0.95	0.8	0.15	5.47e-83	1.77e-78
0	Interstitial macrophages	Proser2	1.82	0.12	0.04	0.08	7.59e-83	2.45e-78
0	Interstitial macrophages	Arhgap18	0.4	0.86	0.76	0.1	4.26e-82	1.38e-77
0	Interstitial macrophages	Ccdc50	0.39	0.9	0.85	0.05	4.34e-82	1.4e-77
0	Interstitial macrophages	Rassf4	0.39	0.86	0.79	0.07	9.88e-82	3.19e-77
0	Interstitial macrophages	Evi5	0.41	0.84	0.76	0.09	4.43e-81	1.43e-76
0	Interstitial macrophages	L1cam	1.26	0.23	0.11	0.12	5.29e-81	1.71e-76
0	Interstitial macrophages	Cltb	0.59	0.66	0.54	0.12	7.92e-81	2.56e-76
0	Interstitial macrophages	Ssr3	0.39	0.88	0.82	0.06	9.7e-81	3.13e-76
0	Interstitial macrophages	Kif5b	0.34	0.94	0.89	0.05	1.88e-80	6.07e-76
0	Interstitial macrophages	Lhfp	0.65	0.41	0.25	0.16	1.94e-79	6.25e-75
0	Interstitial macrophages	Abi1	0.32	0.98	0.96	0.02	5.5e-79	1.77e-74
0	Interstitial macrophages	Slc24a3	0.84	0.39	0.25	0.14	7.99e-79	2.58e-74
0	Interstitial macrophages	Cflar	0.43	0.89	0.84	0.05	4.57e-78	1.47e-73
0	Interstitial macrophages	Dusp22	0.58	0.66	0.53	0.12	2.97e-77	9.57e-73
0	Interstitial macrophages	Raph1	0.4	0.77	0.64	0.13	8.35e-77	2.7e-72
0	Interstitial macrophages	Bcar3	0.63	0.57	0.43	0.15	1.29e-76	4.17e-72
0	Interstitial macrophages	Gnai3	0.37	0.89	0.83	0.06	4.14e-76	1.34e-71
0	Interstitial macrophages	Gfra2	0.6	0.42	0.26	0.16	6.72e-76	2.17e-71
0	Interstitial macrophages	Uaca	0.74	0.47	0.32	0.15	1.07e-75	3.45e-71
0	Interstitial macrophages	Ndrg1	0.56	0.4	0.25	0.15	3.07e-75	9.92e-71
0	Interstitial macrophages	Sertad2	0.53	0.74	0.62	0.11	3.57e-75	1.15e-70
0	Interstitial macrophages	1810037I17Rik	0.36	0.88	0.81	0.07	4.52e-75	1.46e-70
0	Interstitial macrophages	Kbtbd11	1.02	0.29	0.17	0.13	2.39e-74	7.71e-70
0	Interstitial macrophages	Rabgap1l	0.35	0.89	0.82	0.07	4.53e-74	1.46e-69
0	Interstitial macrophages	Tubb4b	0.51	0.61	0.48	0.13	5.27e-74	1.7e-69
0	Interstitial macrophages	Cd163	0.66	0.65	0.56	0.09	1.15e-73	3.7e-69
0	Interstitial macrophages	Plp2	0.56	0.62	0.49	0.13	1.43e-73	4.63e-69
0	Interstitial macrophages	Adgrg6	0.59	0.74	0.62	0.12	1.81e-73	5.83e-69
0	Interstitial macrophages	Cdr2	0.8	0.41	0.27	0.14	7.16e-73	2.31e-68
0	Interstitial macrophages	Ehd1	0.35	0.89	0.83	0.06	2.72e-72	8.79e-68
0	Interstitial macrophages	Rfk	0.58	0.6	0.47	0.13	8.03e-71	2.59e-66
0	Interstitial macrophages	Kif3c	0.98	0.31	0.19	0.12	9.58e-71	3.09e-66
0	Interstitial macrophages	Tjp2	0.68	0.55	0.42	0.13	1.06e-70	3.43e-66
0	Interstitial macrophages	2026-09-11	0.34	0.89	0.8	0.09	1.58e-70	5.1e-66
0	Interstitial macrophages	Rin2	0.31	0.95	0.89	0.07	1.68e-70	5.42e-66
0	Interstitial macrophages	Atf4	0.36	0.89	0.84	0.05	2.41e-70	7.77e-66
0	Interstitial macrophages	Gimap6	0.79	0.31	0.18	0.13	4.79e-70	1.55e-65
0	Interstitial macrophages	Coro2b	0.72	0.31	0.17	0.13	6.59e-70	2.13e-65
0	Interstitial macrophages	Slc35e4	0.62	0.59	0.47	0.12	1.84e-69	5.93e-65
0	Interstitial macrophages	Ppp1r12c	0.41	0.8	0.71	0.09	2.94e-69	9.49e-65
0	Interstitial macrophages	Sec62	0.34	0.88	0.84	0.04	4.56e-69	1.47e-64
0	Interstitial macrophages	Mpp6	0.38	0.77	0.65	0.12	5.11e-69	1.65e-64
0	Interstitial macrophages	Slc38a2	0.33	0.9	0.85	0.05	1.76e-68	5.68e-64
0	Interstitial macrophages	Dlgap4	0.35	0.91	0.84	0.07	2.3e-68	7.43e-64
0	Interstitial macrophages	Tgfbr2	0.28	0.95	0.89	0.05	3.55e-68	1.15e-63
0	Interstitial macrophages	Rybp	0.44	0.73	0.62	0.11	7.72e-68	2.49e-63
0	Interstitial macrophages	Kif1b	0.33	0.91	0.84	0.07	8.53e-68	2.75e-63
0	Interstitial macrophages	Agap1	0.52	0.65	0.52	0.13	5.07e-67	1.64e-62
0	Interstitial macrophages	Pogk	0.82	0.39	0.27	0.13	5.8e-67	1.87e-62
0	Interstitial macrophages	Ywhae	0.26	0.98	0.95	0.02	1.05e-66	3.4e-62
0	Interstitial macrophages	Zfp91	0.32	0.91	0.86	0.05	1.24e-66	4.01e-62
0	Interstitial macrophages	Tut7	0.26	0.96	0.93	0.03	1.45e-66	4.67e-62
0	Interstitial macrophages	Ralgds	0.54	0.47	0.33	0.15	1.81e-66	5.84e-62
0	Interstitial macrophages	Capg	0.28	0.96	0.89	0.07	2.98e-66	9.63e-62
0	Interstitial macrophages	Cacul1	0.4	0.83	0.76	0.07	3.19e-66	1.03e-61
0	Interstitial macrophages	Olfr920	1	0.26	0.14	0.11	5.11e-66	1.65e-61
0	Interstitial macrophages	Plpp1	0.82	0.45	0.33	0.12	7.19e-66	2.32e-61
0	Interstitial macrophages	Gprc5c	0.71	0.27	0.14	0.12	9.51e-66	3.07e-61
0	Interstitial macrophages	Snx9	0.29	0.91	0.84	0.06	6.44e-65	2.08e-60
0	Interstitial macrophages	Ptpn7	0.67	0.5	0.38	0.13	1.61e-64	5.19e-60
0	Interstitial macrophages	Sgms1	0.28	0.98	0.94	0.04	1.8e-64	5.8e-60
0	Interstitial macrophages	Mob1a	0.35	0.88	0.83	0.05	1.78e-63	5.75e-59
0	Interstitial macrophages	Hint1	0.26	0.96	0.93	0.02	2.42e-63	7.83e-59
0	Interstitial macrophages	Dnm1	0.34	0.86	0.73	0.13	2.83e-63	9.15e-59
0	Interstitial macrophages	Pmp22	0.28	0.99	0.89	0.1	6.34e-63	2.05e-58
0	Interstitial macrophages	Ttc9	1.37	0.15	0.07	0.08	9.46e-63	3.05e-58
0	Interstitial macrophages	Kcnip3	1.66	0.1	0.04	0.07	1.95e-62	6.28e-58
0	Interstitial macrophages	2610507B11Rik	0.33	0.87	0.79	0.08	7.24e-62	2.34e-57
0	Interstitial macrophages	Itpripl2	0.42	0.76	0.67	0.09	7.81e-62	2.52e-57
0	Interstitial macrophages	Snhg3	0.54	0.63	0.53	0.11	8.63e-62	2.79e-57
0	Interstitial macrophages	Snx3	0.27	0.95	0.91	0.04	2.48e-61	8.02e-57
0	Interstitial macrophages	Hspa9	0.4	0.81	0.73	0.08	9.85e-61	3.18e-56
0	Interstitial macrophages	Tnf	0.49	0.63	0.51	0.12	1.27e-60	4.1e-56
0	Interstitial macrophages	Casp4	0.37	0.8	0.72	0.08	1.35e-60	4.37e-56
0	Interstitial macrophages	Tnfsf9	0.76	0.43	0.3	0.13	1.83e-60	5.9e-56
0	Interstitial macrophages	Gypc	0.58	0.53	0.41	0.13	3.15e-60	1.02e-55
0	Interstitial macrophages	Maf	0.27	0.97	0.89	0.08	7.5e-60	2.42e-55
0	Interstitial macrophages	Mthfd2l	0.95	0.25	0.14	0.11	9.13e-60	2.95e-55
0	Interstitial macrophages	Mcu	0.4	0.78	0.68	0.1	1.32e-59	4.27e-55
0	Interstitial macrophages	Gpr68	1.08	0.17	0.08	0.09	1.62e-59	5.22e-55
0	Interstitial macrophages	Lbx1	1.35	0.14	0.06	0.08	3.67e-59	1.19e-54
0	Interstitial macrophages	Tgfb1i1	1.05	0.2	0.1	0.1	9.9e-59	3.2e-54
0	Interstitial macrophages	Barx2	1.02	0.17	0.08	0.09	1.2e-58	3.87e-54
0	Interstitial macrophages	Tiam1	0.34	0.73	0.61	0.12	1.21e-58	3.9e-54
0	Interstitial macrophages	Pdp1	0.88	0.3	0.19	0.11	3.3e-58	1.07e-53
0	Interstitial macrophages	Eif3a	0.27	0.95	0.93	0.02	3.3e-58	1.07e-53
0	Interstitial macrophages	Sel1l3	1.4	0.14	0.07	0.08	5.47e-58	1.77e-53
0	Interstitial macrophages	Slk	0.31	0.91	0.88	0.04	1.61e-57	5.2e-53
0	Interstitial macrophages	Ctnnd1	0.28	0.92	0.84	0.07	1.93e-57	6.23e-53
0	Interstitial macrophages	Rhobtb1	0.49	0.55	0.42	0.13	2.16e-57	6.98e-53
0	Interstitial macrophages	Atp5a1	0.27	0.94	0.91	0.03	3.79e-57	1.22e-52
0	Interstitial macrophages	Gm28875	0.64	0.5	0.39	0.11	2.06e-56	6.64e-52
0	Interstitial macrophages	Vat1	0.31	0.88	0.79	0.1	5.32e-56	1.72e-51
0	Interstitial macrophages	Pdlim4	0.53	0.6	0.49	0.11	7.14e-56	2.3e-51
0	Interstitial macrophages	2610001J05Rik	0.4	0.75	0.66	0.09	1.63e-55	5.25e-51
0	Interstitial macrophages	Hspa1b	0.66	0.39	0.27	0.12	1.96e-55	6.31e-51
0	Interstitial macrophages	Trnp1	0.96	0.25	0.15	0.1	2.3e-55	7.42e-51
0	Interstitial macrophages	Gm10134	0.51	0.58	0.47	0.11	1.55e-54	5e-50
0	Interstitial macrophages	Ybx3	0.39	0.65	0.54	0.11	2.03e-54	6.55e-50
0	Interstitial macrophages	Zbtb7a	0.34	0.85	0.79	0.06	2.18e-54	7.04e-50
0	Interstitial macrophages	Pepd	0.26	0.96	0.89	0.07	2.5e-54	8.07e-50
0	Interstitial macrophages	Tpr	0.28	0.92	0.9	0.03	3.83e-54	1.24e-49
0	Interstitial macrophages	Sdc4	0.34	0.59	0.44	0.15	3.92e-54	1.26e-49
0	Interstitial macrophages	Etv1	0.4	0.71	0.6	0.12	5.54e-54	1.79e-49
0	Interstitial macrophages	Tuba1c	0.34	0.79	0.7	0.08	5.99e-54	1.93e-49
0	Interstitial macrophages	Arhgef12	0.33	0.83	0.74	0.09	7.88e-54	2.54e-49
0	Interstitial macrophages	Ptpn12	0.3	0.92	0.87	0.04	1.03e-53	3.33e-49
0	Interstitial macrophages	Stk17b	0.32	0.84	0.78	0.07	1.47e-53	4.76e-49
0	Interstitial macrophages	Klf8	0.89	0.27	0.17	0.11	4.44e-53	1.43e-48
0	Interstitial macrophages	Vcl	0.35	0.74	0.64	0.1	7.7e-53	2.48e-48
0	Interstitial macrophages	Ap2m1	0.32	0.84	0.77	0.07	1.13e-52	3.64e-48
0	Interstitial macrophages	Cdc42bpa	0.56	0.49	0.38	0.12	1.22e-52	3.95e-48
0	Interstitial macrophages	Fnbp1l	0.56	0.52	0.4	0.12	2.35e-52	7.58e-48
0	Interstitial macrophages	Dse	0.3	0.84	0.77	0.07	6.85e-52	2.21e-47
0	Interstitial macrophages	Arhgef3	0.27	0.94	0.87	0.07	1.44e-51	4.64e-47
0	Interstitial macrophages	Ap2a2	0.26	0.85	0.79	0.07	2.89e-51	9.34e-47
0	Interstitial macrophages	Naa50	0.31	0.84	0.78	0.06	7.71e-51	2.49e-46
0	Interstitial macrophages	Eif2s2	0.33	0.85	0.8	0.04	1.9e-50	6.12e-46
0	Interstitial macrophages	Hcst	0.53	0.55	0.44	0.11	3.58e-50	1.16e-45
0	Interstitial macrophages	Ankrd28	0.62	0.5	0.38	0.12	3.75e-50	1.21e-45
0	Interstitial macrophages	Ahctf1	0.55	0.56	0.45	0.11	4.12e-50	1.33e-45
0	Interstitial macrophages	Manea	0.65	0.41	0.3	0.11	4.22e-50	1.36e-45
0	Interstitial macrophages	Il16	0.56	0.52	0.41	0.11	5.88e-50	1.9e-45
0	Interstitial macrophages	Deptor	0.4	0.64	0.53	0.12	1.12e-49	3.61e-45
0	Interstitial macrophages	Car5b	0.81	0.31	0.21	0.1	2.73e-49	8.8e-45
0	Interstitial macrophages	Evi2a	0.29	0.9	0.85	0.05	2.92e-49	9.43e-45
0	Interstitial macrophages	Serpinb8	0.32	0.77	0.66	0.1	7.74e-49	2.5e-44
0	Interstitial macrophages	Atl3	0.42	0.71	0.63	0.08	8.35e-49	2.69e-44
0	Interstitial macrophages	Tmem43	0.57	0.54	0.43	0.1	1.07e-48	3.46e-44
0	Interstitial macrophages	Arf2	0.43	0.71	0.62	0.09	1.27e-48	4.1e-44
0	Interstitial macrophages	Ywhah	0.34	0.79	0.71	0.08	2.15e-48	6.94e-44
0	Interstitial macrophages	Stxbp3	0.34	0.82	0.74	0.07	3.32e-48	1.07e-43
0	Interstitial macrophages	Kcmf1	0.33	0.82	0.78	0.04	1.41e-47	4.56e-43
0	Interstitial macrophages	Slc7a1	0.62	0.46	0.35	0.11	2.09e-47	6.76e-43
0	Interstitial macrophages	Ap1b1	0.33	0.71	0.62	0.09	3.96e-47	1.28e-42
0	Interstitial macrophages	Gstm1	0.35	0.56	0.45	0.11	5.83e-47	1.88e-42
0	Interstitial macrophages	Abcb1b	0.45	0.63	0.53	0.1	9.69e-47	3.13e-42
0	Interstitial macrophages	Card19	0.28	0.89	0.83	0.06	1.37e-46	4.42e-42
0	Interstitial macrophages	Map4	0.34	0.86	0.8	0.06	1.4e-46	4.52e-42
0	Interstitial macrophages	5031439G07Rik	0.3	0.84	0.79	0.05	2.44e-46	7.87e-42
0	Interstitial macrophages	Ro60	0.58	0.44	0.34	0.11	4.62e-46	1.49e-41
0	Interstitial macrophages	Lrrfip2	0.33	0.85	0.79	0.06	5.49e-46	1.77e-41
0	Interstitial macrophages	Plet1	1.71	0.08	0.03	0.05	1.15e-45	3.72e-41
0	Interstitial macrophages	Rnd3	0.42	0.44	0.32	0.12	1.68e-45	5.42e-41
0	Interstitial macrophages	Purb	0.29	0.86	0.82	0.04	4.76e-45	1.54e-40
0	Interstitial macrophages	Arhgap31	0.33	0.87	0.8	0.07	1.4e-44	4.52e-40
0	Interstitial macrophages	Itga5	0.35	0.78	0.72	0.06	1.57e-44	5.08e-40
0	Interstitial macrophages	Ephx1	0.59	0.43	0.33	0.11	2.21e-44	7.13e-40
0	Interstitial macrophages	Ccnd1	0.67	0.36	0.26	0.1	2.23e-44	7.21e-40
0	Interstitial macrophages	Sertad1	0.4	0.64	0.55	0.09	2.31e-44	7.47e-40
0	Interstitial macrophages	Cdc42bpb	0.43	0.69	0.61	0.08	2.89e-44	9.34e-40
0	Interstitial macrophages	Atp5g3	0.32	0.84	0.8	0.04	3.44e-44	1.11e-39
0	Interstitial macrophages	Cln8	0.35	0.74	0.65	0.09	4.17e-44	1.35e-39
0	Interstitial macrophages	Lgalsl	1.02	0.19	0.11	0.08	5.16e-44	1.66e-39
0	Interstitial macrophages	Ptk2	0.4	0.68	0.59	0.09	1e-43	3.24e-39
0	Interstitial macrophages	Il12a	1.95	0.06	0.02	0.04	1.06e-43	3.41e-39
0	Interstitial macrophages	4930523C07Rik	0.38	0.5	0.38	0.13	1.35e-43	4.36e-39
0	Interstitial macrophages	Fam189b	0.75	0.32	0.22	0.1	1.91e-43	6.18e-39
0	Interstitial macrophages	Ccl9	0.34	0.87	0.84	0.04	2.47e-43	7.99e-39
0	Interstitial macrophages	Pon2	0.3	0.85	0.77	0.08	6.06e-43	1.96e-38
0	Interstitial macrophages	Bag3	0.38	0.62	0.52	0.1	6.42e-43	2.07e-38
0	Interstitial macrophages	Lamc1	0.45	0.48	0.37	0.11	7.6e-43	2.45e-38
0	Interstitial macrophages	Sema6d	0.56	0.44	0.34	0.11	2.01e-42	6.48e-38
0	Interstitial macrophages	Vmn2r96	1.88	0.06	0.02	0.04	2.33e-42	7.54e-38
0	Interstitial macrophages	2410004P03Rik	1.12	0.14	0.07	0.07	3.39e-42	1.1e-37
0	Interstitial macrophages	Myof	0.26	0.86	0.8	0.06	3.84e-42	1.24e-37
0	Interstitial macrophages	Golph3	0.29	0.79	0.73	0.06	6.37e-42	2.06e-37
0	Interstitial macrophages	Usp24	0.3	0.8	0.74	0.06	1.23e-41	3.96e-37
0	Interstitial macrophages	Phf20	0.35	0.78	0.71	0.07	1.41e-41	4.54e-37
0	Interstitial macrophages	Eif3c	0.27	0.88	0.84	0.04	1.84e-41	5.95e-37
0	Interstitial macrophages	Cd93	0.49	0.37	0.26	0.12	1.92e-41	6.19e-37
0	Interstitial macrophages	Lars2	0.31	0.91	0.89	0.03	1.96e-41	6.33e-37
0	Interstitial macrophages	Elk3	0.3	0.82	0.75	0.07	4.83e-41	1.56e-36
0	Interstitial macrophages	Dnah12	1.19	0.15	0.08	0.07	5.82e-41	1.88e-36
0	Interstitial macrophages	Vps35	0.3	0.83	0.76	0.07	6.37e-41	2.06e-36
0	Interstitial macrophages	Stx3	0.47	0.59	0.5	0.09	6.51e-41	2.1e-36
0	Interstitial macrophages	Cnih4	0.38	0.74	0.67	0.07	7.11e-41	2.3e-36
0	Interstitial macrophages	Tmem246	0.77	0.32	0.23	0.09	7.33e-41	2.37e-36
0	Interstitial macrophages	Qpct	0.39	0.62	0.52	0.1	2.09e-40	6.74e-36
0	Interstitial macrophages	Nfe2l1	0.41	0.68	0.6	0.08	2.52e-40	8.13e-36
0	Interstitial macrophages	A4galt	0.69	0.23	0.14	0.09	3.34e-40	1.08e-35
0	Interstitial macrophages	1110008P14Rik	0.58	0.46	0.37	0.09	3.61e-40	1.17e-35
0	Interstitial macrophages	Syncrip	0.28	0.86	0.82	0.04	4.14e-40	1.34e-35
0	Interstitial macrophages	Sgpp1	0.34	0.78	0.72	0.07	5.43e-40	1.75e-35
0	Interstitial macrophages	Ahnak2	0.31	0.66	0.54	0.12	6.65e-40	2.15e-35
0	Interstitial macrophages	Pla2g4a	0.48	0.55	0.45	0.1	8.4e-40	2.71e-35
0	Interstitial macrophages	Tubb6	0.28	0.8	0.72	0.08	1.28e-39	4.14e-35
0	Interstitial macrophages	Ifi27l2a	0.43	0.83	0.8	0.03	1.55e-39	4.99e-35
0	Interstitial macrophages	Cxcl1	0.72	0.23	0.14	0.09	2.02e-39	6.54e-35
0	Interstitial macrophages	Zfas1	0.43	0.58	0.49	0.1	3.04e-39	9.8e-35
0	Interstitial macrophages	Ston1	0.84	0.24	0.15	0.09	3.08e-39	9.95e-35
0	Interstitial macrophages	Vcp	0.27	0.88	0.84	0.04	3.55e-39	1.15e-34
0	Interstitial macrophages	2900097C17Rik	0.32	0.77	0.71	0.06	3.75e-39	1.21e-34
0	Interstitial macrophages	Mtmr12	0.35	0.68	0.61	0.08	6.16e-39	1.99e-34
0	Interstitial macrophages	Crk	0.27	0.85	0.81	0.04	7.44e-39	2.4e-34
0	Interstitial macrophages	Cd109	0.29	0.71	0.58	0.13	8.28e-39	2.67e-34
0	Interstitial macrophages	Idh2	0.35	0.68	0.59	0.1	1.06e-38	3.42e-34
0	Interstitial macrophages	Mfsd6	0.29	0.78	0.69	0.09	2.59e-38	8.36e-34
0	Interstitial macrophages	Ptges3	0.26	0.84	0.79	0.04	2.63e-38	8.49e-34
0	Interstitial macrophages	Smim15	0.42	0.61	0.53	0.08	4.05e-38	1.31e-33
0	Interstitial macrophages	Cct6a	0.35	0.72	0.65	0.07	4.21e-38	1.36e-33
0	Interstitial macrophages	G3bp2	0.28	0.83	0.77	0.06	5.88e-38	1.9e-33
0	Interstitial macrophages	Exoc5	0.28	0.84	0.79	0.05	8.36e-38	2.7e-33
0	Interstitial macrophages	Sdc3	0.31	0.74	0.66	0.08	1.08e-37	3.49e-33
0	Interstitial macrophages	Csgalnact2	0.4	0.62	0.54	0.08	1.19e-37	3.85e-33
0	Interstitial macrophages	Fhl3	0.8	0.21	0.13	0.08	1.44e-37	4.66e-33
0	Interstitial macrophages	Pam	0.34	0.58	0.49	0.09	1.48e-37	4.79e-33
0	Interstitial macrophages	Adam19	0.31	0.81	0.74	0.07	1.76e-37	5.69e-33
0	Interstitial macrophages	Inf2	0.69	0.33	0.24	0.09	2.65e-37	8.54e-33
0	Interstitial macrophages	Egr1	0.26	0.77	0.71	0.06	2.86e-37	9.22e-33
0	Interstitial macrophages	Arl8a	0.29	0.81	0.74	0.06	3.4e-37	1.1e-32
0	Interstitial macrophages	Pqlc3	0.42	0.6	0.51	0.08	3.89e-37	1.26e-32
0	Interstitial macrophages	Kif13a	0.44	0.64	0.57	0.08	4.01e-37	1.29e-32
0	Interstitial macrophages	Prkcg	0.73	0.29	0.2	0.09	5.53e-37	1.78e-32
0	Interstitial macrophages	Diras2	0.92	0.13	0.07	0.06	6.17e-37	1.99e-32
0	Interstitial macrophages	Rab6a	0.33	0.74	0.68	0.06	7.7e-37	2.49e-32
0	Interstitial macrophages	Dync1i2	0.29	0.82	0.78	0.05	8.11e-37	2.62e-32
0	Interstitial macrophages	Gm17455	1.53	0.06	0.02	0.04	1.02e-36	3.3e-32
0	Interstitial macrophages	Xpo1	0.45	0.59	0.51	0.08	1.95e-36	6.31e-32
0	Interstitial macrophages	Relb	0.38	0.68	0.61	0.07	2.54e-36	8.19e-32
0	Interstitial macrophages	Gm47675	1.03	0.14	0.08	0.06	4.34e-36	1.4e-31
0	Interstitial macrophages	Sms	0.55	0.46	0.37	0.09	5.44e-36	1.76e-31
0	Interstitial macrophages	Dusp6	0.38	0.55	0.46	0.1	5.61e-36	1.81e-31
0	Interstitial macrophages	Aopep	0.31	0.89	0.81	0.08	1.1e-35	3.56e-31
0	Interstitial macrophages	Thra	0.46	0.46	0.37	0.1	1.52e-35	4.89e-31
0	Interstitial macrophages	Syne3	0.44	0.54	0.45	0.09	1.7e-35	5.5e-31
0	Interstitial macrophages	Trak1	0.28	0.83	0.8	0.03	1.81e-35	5.83e-31
0	Interstitial macrophages	Dusp7	0.49	0.5	0.41	0.09	2.6e-35	8.38e-31
0	Interstitial macrophages	Hrh1	0.42	0.43	0.32	0.1	3.1e-35	1e-30
0	Interstitial macrophages	Slc25a24	0.45	0.54	0.47	0.08	4.06e-35	1.31e-30
0	Interstitial macrophages	Socs3	0.32	0.74	0.67	0.07	7.18e-35	2.32e-30
0	Interstitial macrophages	Hyal2	0.72	0.27	0.19	0.08	7.29e-35	2.35e-30
0	Interstitial macrophages	Hprt	0.27	0.82	0.77	0.05	1.21e-34	3.92e-30
0	Interstitial macrophages	Mvp	0.36	0.72	0.66	0.06	1.32e-34	4.25e-30
0	Interstitial macrophages	Desi2	0.34	0.71	0.64	0.07	1.49e-34	4.81e-30
0	Interstitial macrophages	Acbd5	0.34	0.71	0.65	0.06	1.5e-34	4.83e-30
0	Interstitial macrophages	Klf2	0.26	0.96	0.93	0.02	2.36e-34	7.63e-30
0	Interstitial macrophages	Actn4	0.28	0.76	0.69	0.07	2.94e-34	9.49e-30
0	Interstitial macrophages	Pura	0.33	0.73	0.67	0.06	4.87e-34	1.57e-29
0	Interstitial macrophages	Serpinb1a	0.48	0.47	0.39	0.08	5.1e-34	1.65e-29
0	Interstitial macrophages	Klf3	0.27	0.84	0.79	0.05	5.38e-34	1.74e-29
0	Interstitial macrophages	Acat1	0.38	0.64	0.57	0.07	5.78e-34	1.87e-29
0	Interstitial macrophages	Impdh1	0.59	0.36	0.27	0.09	6.5e-34	2.1e-29
0	Interstitial macrophages	Spred2	0.4	0.6	0.51	0.08	8.08e-34	2.61e-29
0	Interstitial macrophages	Gm49144	1.03	0.13	0.07	0.06	8.56e-34	2.76e-29
0	Interstitial macrophages	Cdkn1a	0.42	0.78	0.73	0.05	1.27e-33	4.09e-29
0	Interstitial macrophages	Ppm1a	0.31	0.74	0.68	0.06	1.49e-33	4.83e-29
0	Interstitial macrophages	Rtl8b	0.81	0.22	0.14	0.08	2.09e-33	6.74e-29
0	Interstitial macrophages	Ghitm	0.33	0.71	0.65	0.06	2.59e-33	8.36e-29
0	Interstitial macrophages	B4galt6	0.29	0.69	0.61	0.08	2.9e-33	9.35e-29
0	Interstitial macrophages	Clip1	0.32	0.75	0.7	0.05	1.16e-32	3.75e-28
0	Interstitial macrophages	Plk2	0.52	0.47	0.38	0.09	1.87e-32	6.05e-28
0	Interstitial macrophages	Pcnp	0.31	0.74	0.68	0.06	2.02e-32	6.53e-28
0	Interstitial macrophages	Mex3c	0.47	0.52	0.44	0.08	2.05e-32	6.61e-28
0	Interstitial macrophages	Cct3	0.4	0.58	0.5	0.08	3.2e-32	1.03e-27
0	Interstitial macrophages	Sqstm1	0.32	0.89	0.88	0.01	8.65e-32	2.79e-27
0	Interstitial macrophages	Ndufs7	0.31	0.73	0.68	0.05	1.05e-31	3.4e-27
0	Interstitial macrophages	Ywhag	0.27	0.81	0.77	0.04	1.19e-31	3.83e-27
0	Interstitial macrophages	B3gnt9	1.08	0.09	0.04	0.05	1.24e-31	4.02e-27
0	Interstitial macrophages	Nr1d2	0.34	0.68	0.61	0.07	1.77e-31	5.7e-27
0	Interstitial macrophages	Mturn	0.8	0.2	0.13	0.07	1.86e-31	5.99e-27
0	Interstitial macrophages	Pde1a	1.03	0.11	0.06	0.05	2.32e-31	7.49e-27
0	Interstitial macrophages	Vma21	0.42	0.56	0.5	0.07	3.92e-31	1.26e-26
0	Interstitial macrophages	AI467606	0.57	0.38	0.29	0.08	3.98e-31	1.28e-26
0	Interstitial macrophages	Smpdl3b	0.58	0.29	0.21	0.08	5.12e-31	1.65e-26
0	Interstitial macrophages	Cmpk1	0.26	0.84	0.8	0.04	5.31e-31	1.71e-26
0	Interstitial macrophages	Nbeal1	0.31	0.74	0.69	0.05	6.98e-31	2.25e-26
0	Interstitial macrophages	Dlst	0.34	0.67	0.61	0.06	1.46e-30	4.72e-26
0	Interstitial macrophages	Tnfsf8	1.4	0.08	0.04	0.04	1.64e-30	5.28e-26
0	Interstitial macrophages	Fam102b	0.28	0.73	0.66	0.07	2.54e-30	8.22e-26
0	Interstitial macrophages	Zc3h12c	0.64	0.21	0.14	0.07	4.16e-30	1.34e-25
0	Interstitial macrophages	Flnb	0.38	0.65	0.57	0.09	4.65e-30	1.5e-25
0	Interstitial macrophages	Ralgps2	0.44	0.37	0.28	0.09	4.73e-30	1.53e-25
0	Interstitial macrophages	Vldlr	1.21	0.09	0.04	0.05	6.01e-30	1.94e-25
0	Interstitial macrophages	Flii	0.31	0.7	0.66	0.05	7.13e-30	2.3e-25
0	Interstitial macrophages	Rasa1	0.26	0.8	0.74	0.06	8.93e-30	2.88e-25
0	Interstitial macrophages	Trappc10	0.39	0.59	0.53	0.06	1.02e-29	3.28e-25
0	Interstitial macrophages	Sfr1	0.26	0.81	0.77	0.04	1.06e-29	3.41e-25
0	Interstitial macrophages	Klf10	0.42	0.57	0.5	0.07	1.23e-29	3.97e-25
0	Interstitial macrophages	Sav1	0.38	0.56	0.49	0.07	1.24e-29	4.01e-25
0	Interstitial macrophages	Psmc6	0.31	0.69	0.63	0.06	1.56e-29	5.02e-25
0	Interstitial macrophages	Oip5os1	0.33	0.69	0.63	0.06	1.79e-29	5.77e-25
0	Interstitial macrophages	Psmd11	0.33	0.7	0.65	0.05	1.86e-29	6e-25
0	Interstitial macrophages	Syne1	0.27	0.64	0.55	0.09	2.15e-29	6.93e-25
0	Interstitial macrophages	Galnt6	0.44	0.28	0.2	0.08	2.41e-29	7.78e-25
0	Interstitial macrophages	Col4a3bp	0.26	0.83	0.79	0.04	3.07e-29	9.92e-25
0	Interstitial macrophages	Sh2b3	0.35	0.62	0.54	0.07	3.38e-29	1.09e-24
0	Interstitial macrophages	Vwa5a	0.28	0.77	0.72	0.05	3.93e-29	1.27e-24
0	Interstitial macrophages	Rbfox2	0.43	0.37	0.29	0.09	3.96e-29	1.28e-24
0	Interstitial macrophages	Tbc1d14	0.27	0.72	0.65	0.07	4.25e-29	1.37e-24
0	Interstitial macrophages	Rcc2	0.39	0.53	0.45	0.08	4.8e-29	1.55e-24
0	Interstitial macrophages	Ocrl	0.35	0.62	0.55	0.07	5.55e-29	1.79e-24
0	Interstitial macrophages	Gm14636	0.53	0.38	0.29	0.08	8.51e-29	2.75e-24
0	Interstitial macrophages	Slc39a12	1.13	0.09	0.05	0.05	9.08e-29	2.93e-24
0	Interstitial macrophages	Camkk2	0.28	0.85	0.8	0.04	1.66e-28	5.37e-24
0	Interstitial macrophages	Gabbr2	1.57	0.06	0.03	0.04	2.32e-28	7.48e-24
0	Interstitial macrophages	Slc12a7	0.42	0.42	0.34	0.09	2.33e-28	7.51e-24
0	Interstitial macrophages	Fmc1	0.46	0.47	0.4	0.07	3.34e-28	1.08e-23
0	Interstitial macrophages	Epb41l1	0.27	0.72	0.65	0.07	3.45e-28	1.12e-23
0	Interstitial macrophages	Vps29	0.26	0.76	0.71	0.05	3.67e-28	1.19e-23
0	Interstitial macrophages	Psmd1	0.32	0.7	0.64	0.06	3.72e-28	1.2e-23
0	Interstitial macrophages	Ptar1	0.57	0.33	0.25	0.08	4.59e-28	1.48e-23
0	Interstitial macrophages	Rem1	0.94	0.13	0.07	0.06	4.66e-28	1.5e-23
0	Interstitial macrophages	Selenom	0.26	0.75	0.68	0.08	4.76e-28	1.54e-23
0	Interstitial macrophages	Hmgn5	0.59	0.35	0.27	0.08	5.85e-28	1.89e-23
0	Interstitial macrophages	Fzd6	0.83	0.14	0.09	0.06	1.42e-27	4.58e-23
0	Interstitial macrophages	Hivep1	0.27	0.7	0.64	0.06	3.38e-27	1.09e-22
0	Interstitial macrophages	Zfp710	0.28	0.75	0.69	0.06	4.74e-27	1.53e-22
0	Interstitial macrophages	Grid1	0.84	0.12	0.07	0.05	5.63e-27	1.82e-22
0	Interstitial macrophages	Sh3pxd2a	0.28	0.58	0.5	0.08	5.85e-27	1.89e-22
0	Interstitial macrophages	Gm4610	0.66	0.25	0.18	0.07	6.63e-27	2.14e-22
0	Interstitial macrophages	Cars	0.73	0.24	0.17	0.07	6.94e-27	2.24e-22
0	Interstitial macrophages	Magi1	0.67	0.42	0.35	0.06	8.07e-27	2.61e-22
0	Interstitial macrophages	Clock	0.26	0.77	0.73	0.05	8.54e-27	2.76e-22
0	Interstitial macrophages	Myo1c	0.3	0.69	0.63	0.05	8.82e-27	2.85e-22
0	Interstitial macrophages	Cobll1	0.58	0.18	0.12	0.07	8.92e-27	2.88e-22
0	Interstitial macrophages	Cmah	0.26	0.67	0.57	0.09	8.95e-27	2.89e-22
0	Interstitial macrophages	Anp32e	0.27	0.65	0.58	0.07	9.18e-27	2.96e-22
0	Interstitial macrophages	Nckap1	0.59	0.29	0.21	0.08	1.03e-26	3.32e-22
0	Interstitial macrophages	Asns	1.22	0.06	0.03	0.04	1.25e-26	4.03e-22
0	Interstitial macrophages	Rab5a	0.26	0.74	0.7	0.04	1.32e-26	4.27e-22
0	Interstitial macrophages	Otud7b	0.39	0.54	0.46	0.08	1.37e-26	4.43e-22
0	Interstitial macrophages	Baiap2l1	1.14	0.13	0.08	0.05	1.49e-26	4.82e-22
0	Interstitial macrophages	Klhl9	0.34	0.58	0.5	0.08	1.92e-26	6.2e-22
0	Interstitial macrophages	Trak2	0.39	0.52	0.44	0.08	2.25e-26	7.25e-22
0	Interstitial macrophages	Pira2	0.51	0.37	0.29	0.08	2.34e-26	7.57e-22
0	Interstitial macrophages	Aldh3b1	0.49	0.4	0.33	0.07	2.38e-26	7.69e-22
0	Interstitial macrophages	Kctd9	0.64	0.27	0.2	0.07	2.47e-26	7.96e-22
0	Interstitial macrophages	Mpp5	0.35	0.55	0.47	0.08	2.67e-26	8.62e-22
0	Interstitial macrophages	Morf4l2	0.28	0.7	0.65	0.05	2.73e-26	8.81e-22
0	Interstitial macrophages	Rcvrn	1.43	0.06	0.02	0.03	3.13e-26	1.01e-21
0	Interstitial macrophages	Slamf9	0.34	0.66	0.59	0.08	3.7e-26	1.19e-21
0	Interstitial macrophages	Mthfd2	0.74	0.22	0.16	0.07	3.92e-26	1.26e-21
0	Interstitial macrophages	Nfkbid	0.34	0.57	0.49	0.08	3.99e-26	1.29e-21
0	Interstitial macrophages	BC028528	0.31	0.59	0.52	0.07	1.05e-25	3.4e-21
0	Interstitial macrophages	Clec5a	0.27	0.68	0.59	0.09	1.2e-25	3.87e-21
0	Interstitial macrophages	Gpr146	0.45	0.42	0.35	0.08	1.69e-25	5.45e-21
0	Interstitial macrophages	Cracr2b	0.49	0.37	0.29	0.08	1.9e-25	6.13e-21
0	Interstitial macrophages	Mrvi1	0.64	0.21	0.15	0.07	2.22e-25	7.18e-21
0	Interstitial macrophages	Psmd7	0.34	0.62	0.56	0.06	2.38e-25	7.69e-21
0	Interstitial macrophages	Bag5	0.46	0.43	0.36	0.07	2.44e-25	7.87e-21
0	Interstitial macrophages	Foxn2	0.27	0.7	0.64	0.05	2.6e-25	8.39e-21
0	Interstitial macrophages	Tubb4a	0.99	0.09	0.05	0.04	3.57e-25	1.15e-20
0	Interstitial macrophages	Ensa	0.29	0.7	0.66	0.04	4.16e-25	1.34e-20
0	Interstitial macrophages	Rgcc	0.28	0.54	0.45	0.09	4.57e-25	1.47e-20
0	Interstitial macrophages	Tceal8	0.42	0.43	0.36	0.07	7.42e-25	2.4e-20
0	Interstitial macrophages	Got2	0.4	0.52	0.46	0.06	9.35e-25	3.02e-20
0	Interstitial macrophages	Chmp5	0.3	0.67	0.62	0.05	9.57e-25	3.09e-20
0	Interstitial macrophages	Herpud2	0.33	0.61	0.55	0.06	1.14e-24	3.67e-20
0	Interstitial macrophages	Syt11	0.56	0.36	0.29	0.07	1.55e-24	5e-20
0	Interstitial macrophages	Cd151	0.44	0.46	0.39	0.07	1.56e-24	5.02e-20
0	Interstitial macrophages	Gmfb	0.31	0.66	0.61	0.05	1.57e-24	5.08e-20
0	Interstitial macrophages	Tob1	0.38	0.56	0.5	0.07	1.63e-24	5.26e-20
0	Interstitial macrophages	Acadm	0.36	0.58	0.53	0.05	3.35e-24	1.08e-19
0	Interstitial macrophages	Sod2	0.26	0.71	0.66	0.04	4.09e-24	1.32e-19
0	Interstitial macrophages	Map7	0.75	0.18	0.12	0.06	4.31e-24	1.39e-19
0	Interstitial macrophages	Rab18	0.26	0.72	0.66	0.06	5.54e-24	1.79e-19
0	Interstitial macrophages	Tspan17	0.47	0.42	0.35	0.07	6.62e-24	2.14e-19
0	Interstitial macrophages	Cggbp1	0.27	0.71	0.66	0.05	6.73e-24	2.17e-19
0	Interstitial macrophages	Emc7	0.26	0.76	0.72	0.04	8.53e-24	2.76e-19
0	Interstitial macrophages	Nars	0.31	0.66	0.6	0.05	8.88e-24	2.87e-19
0	Interstitial macrophages	Vezf1	0.37	0.56	0.5	0.06	9.05e-24	2.92e-19
0	Interstitial macrophages	Elovl7	1.38	0.06	0.02	0.03	9.16e-24	2.96e-19
0	Interstitial macrophages	Ssc5d	0.88	0.09	0.05	0.04	9.45e-24	3.05e-19
0	Interstitial macrophages	Llph	0.28	0.72	0.67	0.05	9.95e-24	3.21e-19
0	Interstitial macrophages	Acot7	0.64	0.24	0.17	0.07	1.19e-23	3.85e-19
0	Interstitial macrophages	Rab13	0.68	0.21	0.14	0.06	1.21e-23	3.89e-19
0	Interstitial macrophages	Psmd2	0.33	0.63	0.58	0.06	1.36e-23	4.4e-19
0	Interstitial macrophages	Cct2	0.28	0.69	0.64	0.05	1.44e-23	4.64e-19
0	Interstitial macrophages	Nasp	0.3	0.58	0.5	0.08	1.48e-23	4.77e-19
0	Interstitial macrophages	Gm30382	0.77	0.11	0.07	0.05	1.66e-23	5.37e-19
0	Interstitial macrophages	Arhgap5	0.35	0.52	0.44	0.08	1.87e-23	6.03e-19
0	Interstitial macrophages	Rab3gap2	0.28	0.71	0.66	0.05	1.9e-23	6.15e-19
0	Interstitial macrophages	Kank2	0.27	0.63	0.54	0.09	2e-23	6.46e-19
0	Interstitial macrophages	Tesk1	0.43	0.44	0.37	0.07	2.05e-23	6.62e-19
0	Interstitial macrophages	Mir22hg	0.34	0.6	0.54	0.05	2.16e-23	6.97e-19
0	Interstitial macrophages	Rgs7bp	0.36	0.39	0.31	0.08	2.2e-23	7.11e-19
0	Interstitial macrophages	Amd1	0.46	0.4	0.33	0.07	3.05e-23	9.86e-19
0	Interstitial macrophages	Dlat	0.48	0.36	0.29	0.07	3.29e-23	1.06e-18
0	Interstitial macrophages	Apold1	1.07	0.12	0.07	0.05	3.87e-23	1.25e-18
0	Interstitial macrophages	Gt(ROSA)26Sor	0.52	0.32	0.25	0.07	5.88e-23	1.9e-18
0	Interstitial macrophages	Nus1	0.3	0.62	0.55	0.07	8.14e-23	2.63e-18
0	Interstitial macrophages	Cuedc1	0.54	0.3	0.23	0.07	9.85e-23	3.18e-18
0	Interstitial macrophages	Ptpn9	0.42	0.46	0.39	0.07	1.04e-22	3.34e-18
0	Interstitial macrophages	Zfp948	0.63	0.22	0.16	0.06	1.41e-22	4.56e-18
0	Interstitial macrophages	Nr1d1	0.41	0.46	0.39	0.07	1.53e-22	4.95e-18
0	Interstitial macrophages	Sdhc	0.29	0.64	0.58	0.06	1.66e-22	5.37e-18
0	Interstitial macrophages	Agap3	0.34	0.53	0.46	0.07	1.7e-22	5.47e-18
0	Interstitial macrophages	Elavl4	0.97	0.09	0.05	0.04	1.77e-22	5.72e-18
0	Interstitial macrophages	Cemip2	0.31	0.49	0.42	0.07	1.8e-22	5.8e-18
0	Interstitial macrophages	Arntl	0.35	0.62	0.56	0.07	2.33e-22	7.52e-18
0	Interstitial macrophages	Thbs3	0.46	0.17	0.12	0.06	2.48e-22	8.01e-18
0	Interstitial macrophages	B230219D22Rik	0.29	0.66	0.62	0.04	2.71e-22	8.74e-18
0	Interstitial macrophages	Mgst3	0.36	0.54	0.48	0.07	3.01e-22	9.73e-18
0	Interstitial macrophages	Gabarapl2	0.3	0.64	0.59	0.05	3.42e-22	1.1e-17
0	Interstitial macrophages	Shoc2	0.33	0.65	0.61	0.05	3.75e-22	1.21e-17
0	Interstitial macrophages	Rtl8a	0.6	0.25	0.19	0.06	4.16e-22	1.34e-17
0	Interstitial macrophages	Plekhb2	0.28	0.68	0.62	0.06	4.47e-22	1.44e-17
0	Interstitial macrophages	1110004F10Rik	0.3	0.65	0.59	0.05	4.48e-22	1.45e-17
0	Interstitial macrophages	Nfatc2	0.26	0.55	0.48	0.07	4.49e-22	1.45e-17
0	Interstitial macrophages	Naa20	0.37	0.54	0.48	0.06	4.62e-22	1.49e-17
0	Interstitial macrophages	Txnl1	0.3	0.62	0.57	0.05	4.77e-22	1.54e-17
0	Interstitial macrophages	Trim16	0.58	0.24	0.18	0.07	5.35e-22	1.73e-17
0	Interstitial macrophages	Adrb2	0.37	0.47	0.4	0.07	5.48e-22	1.77e-17
0	Interstitial macrophages	Kifc3	0.33	0.56	0.49	0.07	5.53e-22	1.78e-17
0	Interstitial macrophages	Slc1a5	0.37	0.42	0.35	0.07	5.68e-22	1.84e-17
0	Interstitial macrophages	Rcan1	0.32	0.5	0.43	0.08	5.8e-22	1.87e-17
0	Interstitial macrophages	Glis3	0.34	0.26	0.19	0.07	5.8e-22	1.87e-17
0	Interstitial macrophages	Odr4	0.41	0.48	0.42	0.06	5.95e-22	1.92e-17
0	Interstitial macrophages	Afdn	0.26	0.68	0.62	0.06	6.26e-22	2.02e-17
0	Interstitial macrophages	Twsg1	0.52	0.27	0.2	0.06	7.64e-22	2.47e-17
0	Interstitial macrophages	Zbtb7c	0.29	0.62	0.54	0.08	8.42e-22	2.72e-17
0	Interstitial macrophages	Ppp1r12b	0.41	0.48	0.41	0.07	1.01e-21	3.25e-17
0	Interstitial macrophages	Cdkn1c	0.67	0.14	0.09	0.05	1.02e-21	3.28e-17
0	Interstitial macrophages	Borcs6	0.36	0.47	0.4	0.07	1.64e-21	5.3e-17
0	Interstitial macrophages	Cpped1	0.5	0.34	0.27	0.07	1.79e-21	5.78e-17
0	Interstitial macrophages	Bend4	0.53	0.28	0.21	0.07	1.96e-21	6.33e-17
0	Interstitial macrophages	Acvr2a	0.34	0.52	0.45	0.07	2.05e-21	6.61e-17
0	Interstitial macrophages	Pank3	0.37	0.52	0.46	0.06	2.05e-21	6.61e-17
0	Interstitial macrophages	D1Ertd622e	0.39	0.48	0.41	0.07	2.12e-21	6.86e-17
0	Interstitial macrophages	5031425E22Rik	0.42	0.49	0.43	0.06	2.14e-21	6.9e-17
0	Interstitial macrophages	Fhit	0.26	0.42	0.33	0.09	2.62e-21	8.47e-17
0	Interstitial macrophages	Ap3m1	0.37	0.5	0.44	0.06	2.73e-21	8.83e-17
0	Interstitial macrophages	Tcp1	0.27	0.67	0.63	0.05	2.75e-21	8.88e-17
0	Interstitial macrophages	Itpkc	0.5	0.22	0.16	0.06	3e-21	9.7e-17
0	Interstitial macrophages	Poglut3	0.4	0.43	0.36	0.07	3.15e-21	1.02e-16
0	Interstitial macrophages	Dpep2	0.65	0.23	0.16	0.06	3.74e-21	1.21e-16
0	Interstitial macrophages	Pdcd6	0.3	0.63	0.58	0.05	3.86e-21	1.25e-16
0	Interstitial macrophages	Arl1	0.33	0.62	0.58	0.04	6.28e-21	2.03e-16
0	Interstitial macrophages	Zfp422	0.47	0.36	0.3	0.07	7.41e-21	2.39e-16
0	Interstitial macrophages	Ccdc85b	0.33	0.58	0.51	0.06	7.56e-21	2.44e-16
0	Interstitial macrophages	Rab35	0.33	0.53	0.48	0.06	8.84e-21	2.85e-16
0	Interstitial macrophages	Eif1ax	0.33	0.56	0.51	0.05	1.04e-20	3.34e-16
0	Interstitial macrophages	Apbb1	0.53	0.31	0.24	0.07	1.09e-20	3.51e-16
0	Interstitial macrophages	Pdcd10	0.26	0.74	0.71	0.03	1.34e-20	4.31e-16
0	Interstitial macrophages	Tuft1	0.47	0.26	0.2	0.07	1.36e-20	4.38e-16
0	Interstitial macrophages	Psmb5	0.28	0.7	0.66	0.04	1.55e-20	5.01e-16
0	Interstitial macrophages	Psmc1	0.31	0.6	0.55	0.05	1.7e-20	5.48e-16
0	Interstitial macrophages	Fbln5	0.46	0.28	0.22	0.07	1.7e-20	5.49e-16
0	Interstitial macrophages	Immt	0.28	0.64	0.59	0.05	1.79e-20	5.79e-16
0	Interstitial macrophages	Selenbp1	0.34	0.52	0.46	0.06	2.15e-20	6.96e-16
0	Interstitial macrophages	Bcl6b	1.09	0.06	0.03	0.03	2.16e-20	6.98e-16
0	Interstitial macrophages	Unc13b	0.87	0.14	0.09	0.05	2.36e-20	7.63e-16
0	Interstitial macrophages	Prr13	0.27	0.7	0.66	0.04	2.54e-20	8.19e-16
0	Interstitial macrophages	Trappc6b	0.29	0.66	0.62	0.05	2.84e-20	9.16e-16
0	Interstitial macrophages	Mmadhc	0.43	0.43	0.37	0.06	3.09e-20	9.98e-16
0	Interstitial macrophages	Mafg	0.27	0.69	0.65	0.04	3.28e-20	1.06e-15
0	Interstitial macrophages	Fez2	0.29	0.6	0.53	0.07	3.42e-20	1.11e-15
0	Interstitial macrophages	Mrpl41	0.44	0.41	0.34	0.06	3.58e-20	1.16e-15
0	Interstitial macrophages	Parp3	0.47	0.37	0.31	0.06	3.62e-20	1.17e-15
0	Interstitial macrophages	Sirt1	0.33	0.41	0.34	0.07	3.95e-20	1.28e-15
0	Interstitial macrophages	Cntln	0.34	0.49	0.43	0.06	4.32e-20	1.4e-15
0	Interstitial macrophages	Oat	0.26	0.63	0.58	0.05	5.92e-20	1.91e-15
0	Interstitial macrophages	Cfap45	0.71	0.17	0.12	0.05	6.18e-20	2e-15
0	Interstitial macrophages	Gm10432	1.12	0.08	0.04	0.04	6.26e-20	2.02e-15
0	Interstitial macrophages	Nradd	0.65	0.25	0.19	0.06	6.31e-20	2.04e-15
0	Interstitial macrophages	4930402H24Rik	0.42	0.46	0.39	0.06	9.18e-20	2.96e-15
0	Interstitial macrophages	Zfp664	0.43	0.39	0.32	0.07	1.05e-19	3.38e-15
0	Interstitial macrophages	Gsg1	0.76	0.14	0.09	0.05	1.09e-19	3.53e-15
0	Interstitial macrophages	Arrb1	0.27	0.6	0.55	0.05	1.71e-19	5.52e-15
0	Interstitial macrophages	Hrct1	1.18	0.06	0.03	0.03	1.78e-19	5.75e-15
0	Interstitial macrophages	Hs2st1	0.31	0.56	0.5	0.07	2.07e-19	6.68e-15
0	Interstitial macrophages	Osbpl3	0.38	0.28	0.22	0.07	2.1e-19	6.79e-15
0	Interstitial macrophages	Ptpmt1	0.35	0.51	0.46	0.05	2.34e-19	7.55e-15
0	Interstitial macrophages	Epn2	0.42	0.37	0.3	0.07	2.38e-19	7.69e-15
0	Interstitial macrophages	Fsd1l	0.65	0.21	0.15	0.06	2.67e-19	8.62e-15
0	Interstitial macrophages	Ythdf2	0.35	0.52	0.47	0.06	3.01e-19	9.73e-15
0	Interstitial macrophages	Pls3	0.31	0.61	0.54	0.07	3.28e-19	1.06e-14
0	Interstitial macrophages	Gm30978	1.08	0.06	0.03	0.03	3.7e-19	1.19e-14
0	Interstitial macrophages	Bicral	0.34	0.55	0.49	0.06	3.73e-19	1.2e-14
0	Interstitial macrophages	Gabpa	0.41	0.41	0.35	0.06	3.96e-19	1.28e-14
0	Interstitial macrophages	Tspan13	0.38	0.37	0.3	0.07	4.1e-19	1.32e-14
0	Interstitial macrophages	Hsd3b7	0.44	0.35	0.29	0.06	4.33e-19	1.4e-14
0	Interstitial macrophages	Crybg3	0.27	0.67	0.63	0.04	4.79e-19	1.55e-14
0	Interstitial macrophages	Yipf4	0.32	0.55	0.5	0.05	6.3e-19	2.03e-14
0	Interstitial macrophages	Plxna2	0.62	0.18	0.12	0.05	7.13e-19	2.3e-14
0	Interstitial macrophages	Cpne3	0.29	0.59	0.54	0.05	7.75e-19	2.5e-14
0	Interstitial macrophages	Smad5	0.38	0.45	0.38	0.06	9.74e-19	3.14e-14
0	Interstitial macrophages	Kctd17	0.66	0.19	0.14	0.05	1.05e-18	3.39e-14
0	Interstitial macrophages	Dok4	0.95	0.09	0.05	0.04	1.28e-18	4.13e-14
0	Interstitial macrophages	Appl1	0.28	0.62	0.57	0.05	1.33e-18	4.29e-14
0	Interstitial macrophages	Phf10	0.4	0.45	0.4	0.05	1.77e-18	5.7e-14
0	Interstitial macrophages	Epc2	0.27	0.64	0.59	0.05	1.99e-18	6.44e-14
0	Interstitial macrophages	Slc20a1	0.28	0.48	0.41	0.07	2.07e-18	6.7e-14
0	Interstitial macrophages	Xpot	0.41	0.46	0.4	0.06	2.18e-18	7.05e-14
0	Interstitial macrophages	Ctbp2	0.37	0.43	0.37	0.06	2.26e-18	7.3e-14
0	Interstitial macrophages	Samd4b	0.26	0.63	0.58	0.05	2.48e-18	8e-14
0	Interstitial macrophages	Ampd3	0.43	0.4	0.33	0.06	2.85e-18	9.22e-14
0	Interstitial macrophages	Stau2	0.39	0.42	0.36	0.06	2.9e-18	9.36e-14
0	Interstitial macrophages	Tm4sf19	0.54	0.11	0.07	0.04	3.88e-18	1.25e-13
0	Interstitial macrophages	Notch1	0.31	0.49	0.43	0.06	3.92e-18	1.27e-13
0	Interstitial macrophages	Myc	0.5	0.21	0.15	0.06	4.29e-18	1.38e-13
0	Interstitial macrophages	Mcoln2	0.32	0.26	0.2	0.07	4.43e-18	1.43e-13
0	Interstitial macrophages	Adprh	0.4	0.41	0.36	0.06	5.77e-18	1.86e-13
0	Interstitial macrophages	2026-09-08	0.27	0.61	0.55	0.05	5.89e-18	1.9e-13
0	Interstitial macrophages	Enho	0.82	0.12	0.07	0.04	6.29e-18	2.03e-13
0	Interstitial macrophages	Abi2	0.38	0.42	0.35	0.06	7.38e-18	2.38e-13
0	Interstitial macrophages	Gtf2a1	0.3	0.6	0.55	0.05	7.82e-18	2.52e-13
0	Interstitial macrophages	Cd300ld	0.42	0.42	0.37	0.06	9.19e-18	2.97e-13
0	Interstitial macrophages	Numb	0.28	0.67	0.63	0.04	9.83e-18	3.17e-13
0	Interstitial macrophages	Plau	0.3	0.38	0.31	0.07	1.39e-17	4.5e-13
0	Interstitial macrophages	Chml	0.49	0.27	0.21	0.06	2.2e-17	7.09e-13
0	Interstitial macrophages	Ptpn22	0.39	0.35	0.29	0.06	2.24e-17	7.24e-13
0	Interstitial macrophages	Dag1	0.3	0.56	0.51	0.06	2.28e-17	7.36e-13
0	Interstitial macrophages	Rilp	0.76	0.12	0.08	0.04	3.05e-17	9.86e-13
0	Interstitial macrophages	Tmem53	0.78	0.12	0.08	0.04	3.71e-17	1.2e-12
0	Interstitial macrophages	Cyc1	0.3	0.55	0.5	0.04	4.35e-17	1.4e-12
0	Interstitial macrophages	Exoc3	0.28	0.57	0.52	0.05	4.78e-17	1.54e-12
0	Interstitial macrophages	Psmc5	0.27	0.6	0.55	0.05	5.31e-17	1.72e-12
0	Interstitial macrophages	Gm30489	0.74	0.08	0.05	0.03	5.83e-17	1.88e-12
0	Interstitial macrophages	Phldb1	0.35	0.49	0.43	0.06	6.03e-17	1.95e-12
0	Interstitial macrophages	Btbd10	0.37	0.42	0.37	0.06	6.41e-17	2.07e-12
0	Interstitial macrophages	Trip6	0.66	0.14	0.1	0.05	6.44e-17	2.08e-12
0	Interstitial macrophages	Nup93	0.44	0.35	0.29	0.06	6.82e-17	2.2e-12
0	Interstitial macrophages	Uba1	0.26	0.63	0.58	0.04	8.06e-17	2.6e-12
0	Interstitial macrophages	Gm15991	1.03	0.06	0.03	0.03	8.26e-17	2.67e-12
0	Interstitial macrophages	Slc4a2	0.44	0.35	0.3	0.06	8.52e-17	2.75e-12
0	Interstitial macrophages	Gcnt1	0.36	0.43	0.37	0.06	8.86e-17	2.86e-12
0	Interstitial macrophages	Wee1	0.64	0.25	0.2	0.06	9.18e-17	2.96e-12
0	Interstitial macrophages	Lzts2	0.44	0.29	0.23	0.06	9.91e-17	3.2e-12
0	Interstitial macrophages	Dcaf1	0.44	0.33	0.27	0.06	1.03e-16	3.33e-12
0	Interstitial macrophages	Arl4d	0.66	0.11	0.07	0.04	1.15e-16	3.72e-12
0	Interstitial macrophages	Chd5	0.88	0.08	0.04	0.03	1.17e-16	3.79e-12
0	Interstitial macrophages	Ppp3cb	0.31	0.57	0.53	0.05	1.32e-16	4.25e-12
0	Interstitial macrophages	Rnf19a	0.3	0.48	0.42	0.06	1.32e-16	4.25e-12
0	Interstitial macrophages	Sp1	0.29	0.59	0.54	0.04	1.37e-16	4.42e-12
0	Interstitial macrophages	Timm17a	0.38	0.44	0.38	0.05	1.48e-16	4.77e-12
0	Interstitial macrophages	Hectd2os	1.02	0.09	0.05	0.04	1.51e-16	4.89e-12
0	Interstitial macrophages	Rac3	0.35	0.39	0.32	0.06	1.57e-16	5.08e-12
0	Interstitial macrophages	Tmco3	0.32	0.39	0.33	0.06	1.73e-16	5.59e-12
0	Interstitial macrophages	Agpat5	0.38	0.41	0.35	0.06	1.75e-16	5.65e-12
0	Interstitial macrophages	Spaca6	0.31	0.42	0.36	0.06	1.79e-16	5.78e-12
0	Interstitial macrophages	Glp2r	0.64	0.13	0.09	0.04	1.8e-16	5.83e-12
0	Interstitial macrophages	Gabbr1	0.55	0.22	0.17	0.05	1.94e-16	6.26e-12
0	Interstitial macrophages	Pdha1	0.32	0.48	0.43	0.05	2.12e-16	6.83e-12
0	Interstitial macrophages	Vps26c	0.37	0.39	0.33	0.06	2.4e-16	7.74e-12
0	Interstitial macrophages	Map1a	1.02	0.06	0.03	0.03	2.44e-16	7.89e-12
0	Interstitial macrophages	Efcab11	0.77	0.15	0.1	0.05	2.55e-16	8.23e-12
0	Interstitial macrophages	Polk	0.39	0.33	0.27	0.06	2.83e-16	9.13e-12
0	Interstitial macrophages	Tshz1	0.37	0.36	0.3	0.06	3.38e-16	1.09e-11
0	Interstitial macrophages	Abcb4	0.96	0.07	0.04	0.03	3.45e-16	1.11e-11
0	Interstitial macrophages	Yars	0.56	0.25	0.2	0.05	3.55e-16	1.15e-11
0	Interstitial macrophages	Serf1	0.81	0.11	0.07	0.04	3.55e-16	1.15e-11
0	Interstitial macrophages	Memo1	0.28	0.59	0.55	0.05	3.91e-16	1.26e-11
0	Interstitial macrophages	Mars	0.65	0.21	0.16	0.05	4.3e-16	1.39e-11
0	Interstitial macrophages	Tex264	0.37	0.45	0.4	0.05	4.83e-16	1.56e-11
0	Interstitial macrophages	Letm1	0.4	0.41	0.36	0.05	5.26e-16	1.7e-11
0	Interstitial macrophages	Pus7	0.63	0.18	0.13	0.05	5.88e-16	1.9e-11
0	Interstitial macrophages	Lancl2	0.69	0.14	0.1	0.05	5.92e-16	1.91e-11
0	Interstitial macrophages	Trim35	0.36	0.44	0.38	0.06	6.24e-16	2.02e-11
0	Interstitial macrophages	Mmd	0.32	0.3	0.24	0.06	7.44e-16	2.4e-11
0	Interstitial macrophages	Evi5l	0.5	0.24	0.19	0.06	7.87e-16	2.54e-11
0	Interstitial macrophages	Polr2a	0.27	0.69	0.66	0.03	7.94e-16	2.56e-11
0	Interstitial macrophages	Cfdp1	0.31	0.52	0.47	0.05	9.27e-16	2.99e-11
0	Interstitial macrophages	Tprkb	0.51	0.25	0.2	0.05	1.1e-15	3.56e-11
0	Interstitial macrophages	Cyp20a1	0.34	0.45	0.39	0.05	1.13e-15	3.64e-11
0	Interstitial macrophages	Dnase1l1	0.27	0.56	0.51	0.05	1.21e-15	3.9e-11
0	Interstitial macrophages	Hk1	0.34	0.5	0.46	0.05	1.51e-15	4.87e-11
0	Interstitial macrophages	Shmt1	0.83	0.1	0.06	0.04	1.51e-15	4.87e-11
0	Interstitial macrophages	Ddx21	0.28	0.58	0.54	0.04	1.71e-15	5.5e-11
0	Interstitial macrophages	Arl4a	0.34	0.39	0.33	0.06	1.79e-15	5.77e-11
0	Interstitial macrophages	Ttl	0.54	0.22	0.17	0.05	1.81e-15	5.83e-11
0	Interstitial macrophages	Hist1h2bc	0.35	0.44	0.38	0.06	1.89e-15	6.11e-11
0	Interstitial macrophages	Abce1	0.37	0.42	0.37	0.05	1.92e-15	6.19e-11
0	Interstitial macrophages	Sqle	0.54	0.22	0.17	0.05	2.01e-15	6.5e-11
0	Interstitial macrophages	Fnta	0.3	0.5	0.46	0.05	2.1e-15	6.79e-11
0	Interstitial macrophages	Mob1b	0.27	0.55	0.5	0.05	2.25e-15	7.27e-11
0	Interstitial macrophages	Gm9917	1.02	0.06	0.03	0.03	2.42e-15	7.83e-11
0	Interstitial macrophages	Uqcrc2	0.27	0.6	0.55	0.04	3.29e-15	1.06e-10
0	Interstitial macrophages	Ccdc141	0.75	0.1	0.07	0.04	4.05e-15	1.31e-10
0	Interstitial macrophages	Castor2	0.42	0.28	0.22	0.06	4.52e-15	1.46e-10
0	Interstitial macrophages	Arhgap11a	0.38	0.34	0.29	0.06	5.93e-15	1.91e-10
0	Interstitial macrophages	B430319H21Rik	0.85	0.1	0.07	0.04	6.18e-15	1.99e-10
0	Interstitial macrophages	Tollip	0.3	0.53	0.48	0.05	7.35e-15	2.37e-10
0	Interstitial macrophages	Usp31	0.48	0.29	0.24	0.05	7.85e-15	2.53e-10
0	Interstitial macrophages	Ndufs1	0.36	0.41	0.36	0.05	8.79e-15	2.84e-10
0	Interstitial macrophages	Cnrip1	0.41	0.32	0.26	0.06	9.21e-15	2.97e-10
0	Interstitial macrophages	Cab39l	0.28	0.48	0.42	0.06	1.02e-14	3.3e-10
0	Interstitial macrophages	Pwwp3a	0.44	0.29	0.24	0.05	1.3e-14	4.21e-10
0	Interstitial macrophages	Thumpd1	0.51	0.26	0.21	0.05	1.41e-14	4.55e-10
0	Interstitial macrophages	Gm40304	0.64	0.08	0.04	0.03	1.48e-14	4.79e-10
0	Interstitial macrophages	Spaar	0.93	0.07	0.04	0.03	1.6e-14	5.17e-10
0	Interstitial macrophages	Trim2	0.39	0.37	0.31	0.05	1.62e-14	5.22e-10
0	Interstitial macrophages	Cpsf2	0.33	0.48	0.44	0.05	1.65e-14	5.32e-10
0	Interstitial macrophages	Lsm1	0.4	0.35	0.3	0.05	1.67e-14	5.39e-10
0	Interstitial macrophages	Emc2	0.29	0.54	0.49	0.04	1.69e-14	5.46e-10
0	Interstitial macrophages	Cavin3	0.31	0.41	0.35	0.06	2.01e-14	6.47e-10
0	Interstitial macrophages	Tbrg1	0.35	0.38	0.33	0.05	2.11e-14	6.82e-10
0	Interstitial macrophages	Gm30122	0.92	0.07	0.04	0.03	2.2e-14	7.09e-10
0	Interstitial macrophages	Trip10	0.46	0.22	0.17	0.05	2.51e-14	8.1e-10
0	Interstitial macrophages	Cops2	0.33	0.49	0.45	0.04	2.54e-14	8.2e-10
0	Interstitial macrophages	Mrpl12	0.34	0.46	0.41	0.05	2.98e-14	9.62e-10
0	Interstitial macrophages	Glis2	0.51	0.17	0.12	0.05	3.23e-14	1.04e-09
0	Interstitial macrophages	Sacs	0.55	0.18	0.13	0.05	3.29e-14	1.06e-09
0	Interstitial macrophages	Mrpl14	0.28	0.51	0.47	0.04	3.57e-14	1.15e-09
0	Interstitial macrophages	Psmc2	0.32	0.49	0.44	0.05	3.68e-14	1.19e-09
0	Interstitial macrophages	Psmd12	0.28	0.54	0.5	0.04	3.81e-14	1.23e-09
0	Interstitial macrophages	Pisd	0.32	0.46	0.4	0.05	4.18e-14	1.35e-09
0	Interstitial macrophages	Mrpl51	0.3	0.53	0.48	0.05	4.92e-14	1.59e-09
0	Interstitial macrophages	Ppa1	0.45	0.21	0.16	0.05	5.11e-14	1.65e-09
0	Interstitial macrophages	Chchd4	0.59	0.21	0.16	0.05	5.16e-14	1.67e-09
0	Interstitial macrophages	Eif2a	0.29	0.48	0.43	0.05	5.23e-14	1.69e-09
0	Interstitial macrophages	Kpnb1	0.28	0.54	0.5	0.04	5.27e-14	1.7e-09
0	Interstitial macrophages	Aktip	0.48	0.27	0.23	0.05	5.83e-14	1.88e-09
0	Interstitial macrophages	Slc25a46	0.39	0.35	0.29	0.05	5.95e-14	1.92e-09
0	Interstitial macrophages	Slc39a1	0.26	0.58	0.54	0.04	6.03e-14	1.95e-09
0	Interstitial macrophages	Snrpa1	0.44	0.32	0.27	0.05	6.11e-14	1.97e-09
0	Interstitial macrophages	Kbtbd2	0.3	0.51	0.46	0.04	6.31e-14	2.04e-09
0	Interstitial macrophages	Mob4	0.27	0.59	0.56	0.04	6.59e-14	2.13e-09
0	Interstitial macrophages	Zcrb1	0.28	0.62	0.59	0.03	7.03e-14	2.27e-09
0	Interstitial macrophages	Cstf2t	0.52	0.23	0.18	0.05	7.84e-14	2.53e-09
0	Interstitial macrophages	Spag7	0.33	0.45	0.4	0.05	7.98e-14	2.58e-09
0	Interstitial macrophages	Ccdc115	0.29	0.51	0.46	0.05	8.14e-14	2.63e-09
0	Interstitial macrophages	Zdhhc18	0.36	0.44	0.39	0.04	8.5e-14	2.74e-09
0	Interstitial macrophages	Dnajc12	0.64	0.18	0.14	0.04	9.06e-14	2.92e-09
0	Interstitial macrophages	Jup	0.29	0.47	0.42	0.06	9.58e-14	3.09e-09
0	Interstitial macrophages	Tfec	0.41	0.39	0.34	0.05	1.14e-13	3.69e-09
0	Interstitial macrophages	Scamp3	0.28	0.5	0.44	0.05	1.15e-13	3.71e-09
0	Interstitial macrophages	Cyth2	0.34	0.41	0.35	0.05	1.17e-13	3.76e-09
0	Interstitial macrophages	Plin3	0.32	0.43	0.38	0.05	1.19e-13	3.83e-09
0	Interstitial macrophages	Nlrp10	1.13	0.05	0.03	0.02	1.24e-13	4.01e-09
0	Interstitial macrophages	Neo1	0.37	0.4	0.34	0.06	1.25e-13	4.04e-09
0	Interstitial macrophages	Esf1	0.38	0.4	0.35	0.05	1.31e-13	4.24e-09
0	Interstitial macrophages	Sike1	0.33	0.45	0.4	0.04	1.52e-13	4.92e-09
0	Interstitial macrophages	Shld2	0.53	0.26	0.21	0.05	1.6e-13	5.15e-09
0	Interstitial macrophages	Map1s	0.34	0.36	0.31	0.05	1.64e-13	5.3e-09
0	Interstitial macrophages	Pop5	0.32	0.48	0.43	0.04	1.76e-13	5.68e-09
0	Interstitial macrophages	Adgrg1	0.47	0.12	0.09	0.04	1.84e-13	5.95e-09
0	Interstitial macrophages	Dpf2	0.37	0.37	0.32	0.05	1.94e-13	6.26e-09
0	Interstitial macrophages	Als2	0.43	0.28	0.23	0.05	2.49e-13	8.05e-09
0	Interstitial macrophages	Acot9	0.33	0.53	0.5	0.04	2.52e-13	8.15e-09
0	Interstitial macrophages	Strn4	0.33	0.41	0.37	0.05	2.65e-13	8.55e-09
0	Interstitial macrophages	Erc1	0.34	0.35	0.29	0.06	2.97e-13	9.58e-09
0	Interstitial macrophages	Golga7	0.28	0.53	0.49	0.04	2.98e-13	9.63e-09
0	Interstitial macrophages	Wipi1	0.4	0.33	0.28	0.05	2.99e-13	9.67e-09
0	Interstitial macrophages	Uba3	0.37	0.34	0.29	0.05	3.02e-13	9.75e-09
0	Interstitial macrophages	D6Wsu163e	0.43	0.3	0.25	0.05	3.3e-13	1.07e-08
0	Interstitial macrophages	Bcl7c	0.3	0.5	0.45	0.04	3.48e-13	1.12e-08
0	Interstitial macrophages	Klhl33	0.36	0.29	0.24	0.05	3.71e-13	1.2e-08
0	Interstitial macrophages	Scamp5	0.34	0.33	0.28	0.05	3.73e-13	1.2e-08
0	Interstitial macrophages	Tsen34	0.28	0.49	0.44	0.05	4.05e-13	1.31e-08
0	Interstitial macrophages	Rest	0.31	0.49	0.44	0.04	4.14e-13	1.34e-08
0	Interstitial macrophages	Trmt1	0.28	0.5	0.45	0.04	4.21e-13	1.36e-08
0	Interstitial macrophages	Tmem63a	0.32	0.46	0.42	0.04	4.29e-13	1.38e-08
0	Interstitial macrophages	Ndufv1	0.31	0.49	0.45	0.04	4.35e-13	1.4e-08
0	Interstitial macrophages	Stk40	0.28	0.61	0.58	0.03	4.54e-13	1.47e-08
0	Interstitial macrophages	Glce	0.42	0.26	0.21	0.05	4.56e-13	1.47e-08
0	Interstitial macrophages	Dusp8	0.51	0.23	0.18	0.05	4.62e-13	1.49e-08
0	Interstitial macrophages	Polr3gl	0.34	0.41	0.36	0.05	5.08e-13	1.64e-08
0	Interstitial macrophages	Sccpdh	0.49	0.23	0.19	0.05	5.53e-13	1.79e-08
0	Interstitial macrophages	Hnmt	0.48	0.2	0.15	0.05	6.67e-13	2.15e-08
0	Interstitial macrophages	Rab22a	0.27	0.58	0.55	0.03	6.99e-13	2.26e-08
0	Interstitial macrophages	Snx12	0.36	0.45	0.4	0.05	7.6e-13	2.45e-08
0	Interstitial macrophages	Ppfia1	0.32	0.48	0.44	0.04	7.71e-13	2.49e-08
0	Interstitial macrophages	Tns2	0.33	0.36	0.3	0.05	7.98e-13	2.58e-08
0	Interstitial macrophages	Gsdme	0.49	0.19	0.14	0.04	9.79e-13	3.16e-08
0	Interstitial macrophages	Jkamp	0.35	0.39	0.34	0.05	1.22e-12	3.93e-08
0	Interstitial macrophages	Optn	0.33	0.46	0.42	0.04	1.26e-12	4.08e-08
0	Interstitial macrophages	2310022A10Rik	0.32	0.29	0.24	0.05	1.28e-12	4.14e-08
0	Interstitial macrophages	Rsph9	0.64	0.15	0.11	0.04	1.29e-12	4.15e-08
0	Interstitial macrophages	Pgrmc1	0.27	0.52	0.48	0.04	1.46e-12	4.71e-08
0	Interstitial macrophages	Filip1	0.71	0.08	0.05	0.03	1.52e-12	4.92e-08
0	Interstitial macrophages	Cttn	0.79	0.07	0.04	0.03	1.6e-12	5.16e-08
0	Interstitial macrophages	Lars	0.32	0.48	0.43	0.04	1.64e-12	5.28e-08
0	Interstitial macrophages	Impad1	0.34	0.43	0.39	0.04	1.7e-12	5.48e-08
0	Interstitial macrophages	Siah1a	0.34	0.44	0.4	0.05	1.82e-12	5.88e-08
0	Interstitial macrophages	Socs4	0.34	0.36	0.32	0.05	1.83e-12	5.92e-08
0	Interstitial macrophages	Iars	0.37	0.3	0.25	0.05	1.88e-12	6.06e-08
0	Interstitial macrophages	Gnl3	0.27	0.5	0.45	0.05	2.06e-12	6.66e-08
0	Interstitial macrophages	Smim10l1	0.28	0.52	0.48	0.04	2.09e-12	6.73e-08
0	Interstitial macrophages	Cstf3	0.26	0.52	0.47	0.05	2.16e-12	6.96e-08
0	Interstitial macrophages	Rev1	0.3	0.46	0.42	0.05	2.33e-12	7.53e-08
0	Interstitial macrophages	Rchy1	0.3	0.5	0.45	0.04	2.51e-12	8.09e-08
0	Interstitial macrophages	Gm17745	0.68	0.13	0.1	0.04	2.54e-12	8.2e-08
0	Interstitial macrophages	Abcg1	0.31	0.46	0.42	0.05	2.61e-12	8.44e-08
0	Interstitial macrophages	Grk4	0.55	0.16	0.12	0.04	2.82e-12	9.11e-08
0	Interstitial macrophages	Slc35f5	0.29	0.51	0.47	0.04	2.86e-12	9.25e-08
0	Interstitial macrophages	Pitpnb	0.29	0.46	0.42	0.04	2.98e-12	9.61e-08
0	Interstitial macrophages	Ccdc152	0.37	0.32	0.27	0.05	3e-12	9.68e-08
0	Interstitial macrophages	Fbxo45	0.51	0.22	0.18	0.04	3.03e-12	9.8e-08
0	Interstitial macrophages	Stk25	0.33	0.4	0.36	0.05	3.19e-12	1.03e-07
0	Interstitial macrophages	Fam118a	0.45	0.23	0.18	0.05	3.3e-12	1.06e-07
0	Interstitial macrophages	Ginm1	0.33	0.4	0.36	0.04	3.31e-12	1.07e-07
0	Interstitial macrophages	Snx16	0.47	0.24	0.2	0.05	3.38e-12	1.09e-07
0	Interstitial macrophages	Gm17749	0.48	0.16	0.12	0.04	3.73e-12	1.2e-07
0	Interstitial macrophages	Tmem237	0.48	0.25	0.21	0.05	3.82e-12	1.23e-07
0	Interstitial macrophages	Pdcl3	0.32	0.48	0.44	0.04	3.83e-12	1.24e-07
0	Interstitial macrophages	Wdr91	0.26	0.55	0.51	0.04	3.98e-12	1.28e-07
0	Interstitial macrophages	1810055G02Rik	0.6	0.13	0.09	0.04	4.69e-12	1.52e-07
0	Interstitial macrophages	Tspyl4	0.87	0.07	0.04	0.03	5.14e-12	1.66e-07
0	Interstitial macrophages	C1qtnf12	0.56	0.16	0.12	0.04	5.32e-12	1.72e-07
0	Interstitial macrophages	Tnfaip1	0.34	0.39	0.34	0.05	5.65e-12	1.82e-07
0	Interstitial macrophages	Fgd5	0.46	0.08	0.05	0.03	5.91e-12	1.91e-07
0	Interstitial macrophages	Larp1b	0.3	0.47	0.43	0.04	5.95e-12	1.92e-07
0	Interstitial macrophages	Dync1li2	0.32	0.44	0.4	0.04	6.22e-12	2.01e-07
0	Interstitial macrophages	Gm47507	0.72	0.1	0.07	0.03	6.56e-12	2.12e-07
0	Interstitial macrophages	Nudt3	0.3	0.46	0.42	0.04	7.14e-12	2.31e-07
0	Interstitial macrophages	Slc28a2	0.38	0.35	0.3	0.05	7.94e-12	2.56e-07
0	Interstitial macrophages	Mrpl50	0.48	0.24	0.19	0.04	8.91e-12	2.88e-07
0	Interstitial macrophages	Lca5	0.65	0.14	0.1	0.04	9.04e-12	2.92e-07
0	Interstitial macrophages	Sbsn	0.47	0.1	0.06	0.03	9.04e-12	2.92e-07
0	Interstitial macrophages	Inka1	0.52	0.19	0.15	0.04	9.14e-12	2.95e-07
0	Interstitial macrophages	Gm49417	0.41	0.26	0.21	0.05	9.9e-12	3.2e-07
0	Interstitial macrophages	5730409E04Rik	0.53	0.17	0.13	0.04	1.01e-11	3.25e-07
0	Interstitial macrophages	Gclc	0.38	0.5	0.45	0.05	1.01e-11	3.28e-07
0	Interstitial macrophages	Lix1l	0.37	0.28	0.24	0.05	1.02e-11	3.3e-07
0	Interstitial macrophages	Drg1	0.29	0.43	0.39	0.04	1.28e-11	4.13e-07
0	Interstitial macrophages	Dld	0.33	0.43	0.39	0.04	1.28e-11	4.14e-07
0	Interstitial macrophages	C1qtnf1	0.28	0.16	0.12	0.04	1.3e-11	4.21e-07
0	Interstitial macrophages	Mrps36	0.29	0.46	0.42	0.04	1.48e-11	4.79e-07
0	Interstitial macrophages	Ckap4	0.28	0.42	0.37	0.05	1.6e-11	5.17e-07
0	Interstitial macrophages	Ccdc102a	0.85	0.06	0.04	0.03	1.77e-11	5.7e-07
0	Interstitial macrophages	Gm12353	0.54	0.19	0.15	0.04	2.03e-11	6.55e-07
0	Interstitial macrophages	Map2k3os	0.61	0.1	0.07	0.03	2.24e-11	7.25e-07
0	Interstitial macrophages	Spryd3	0.45	0.27	0.23	0.04	2.38e-11	7.68e-07
0	Interstitial macrophages	Crls1	0.41	0.25	0.2	0.04	2.52e-11	8.14e-07
0	Interstitial macrophages	Tars	0.39	0.34	0.3	0.04	2.55e-11	8.23e-07
0	Interstitial macrophages	Tiprl	0.3	0.43	0.39	0.04	2.9e-11	9.36e-07
0	Interstitial macrophages	Atp10a	0.38	0.15	0.11	0.04	2.93e-11	9.45e-07
0	Interstitial macrophages	Ndufaf4	0.48	0.23	0.19	0.04	3.5e-11	1.13e-06
0	Interstitial macrophages	Nsfl1c	0.3	0.39	0.35	0.04	3.53e-11	1.14e-06
0	Interstitial macrophages	Brix1	0.37	0.34	0.3	0.04	3.7e-11	1.2e-06
0	Interstitial macrophages	Prpf19	0.32	0.39	0.35	0.04	3.78e-11	1.22e-06
0	Interstitial macrophages	Mis12	0.48	0.2	0.16	0.04	4.25e-11	1.37e-06
0	Interstitial macrophages	Pqlc1	0.27	0.44	0.4	0.04	4.32e-11	1.4e-06
0	Interstitial macrophages	Creb3l1	0.55	0.11	0.07	0.03	4.35e-11	1.4e-06
0	Interstitial macrophages	Utp18	0.34	0.36	0.32	0.04	4.74e-11	1.53e-06
0	Interstitial macrophages	Zdhhc5	0.28	0.46	0.42	0.04	4.92e-11	1.59e-06
0	Interstitial macrophages	Glcci1	0.32	0.37	0.32	0.05	5.05e-11	1.63e-06
0	Interstitial macrophages	Gtpbp4	0.28	0.49	0.45	0.04	5.27e-11	1.7e-06
0	Interstitial macrophages	Maea	0.28	0.5	0.47	0.03	6.13e-11	1.98e-06
0	Interstitial macrophages	Prima1	0.59	0.05	0.03	0.02	8.02e-11	2.59e-06
0	Interstitial macrophages	Magoh	0.26	0.5	0.46	0.04	8.04e-11	2.6e-06
0	Interstitial macrophages	Slu7	0.29	0.44	0.4	0.04	8.2e-11	2.65e-06
0	Interstitial macrophages	Gars	0.32	0.41	0.37	0.04	8.52e-11	2.75e-06
0	Interstitial macrophages	Mmut	0.43	0.27	0.23	0.04	8.62e-11	2.78e-06
0	Interstitial macrophages	B3gnt3	0.55	0.13	0.1	0.04	8.77e-11	2.83e-06
0	Interstitial macrophages	Commd6	0.27	0.48	0.45	0.04	9.45e-11	3.05e-06
0	Interstitial macrophages	Gm15564	0.34	0.4	0.36	0.04	9.84e-11	3.18e-06
0	Interstitial macrophages	Mob3c	0.27	0.37	0.32	0.05	9.92e-11	3.2e-06
0	Interstitial macrophages	Parl	0.27	0.52	0.49	0.03	1.12e-10	3.62e-06
0	Interstitial macrophages	Anapc2	0.33	0.39	0.35	0.04	1.12e-10	3.62e-06
0	Interstitial macrophages	Cdkl2	0.72	0.1	0.07	0.03	1.2e-10	3.87e-06
0	Interstitial macrophages	Fundc2	0.27	0.52	0.48	0.04	1.27e-10	4.11e-06
0	Interstitial macrophages	Rubcn	0.31	0.28	0.24	0.05	1.35e-10	4.37e-06
0	Interstitial macrophages	Spg20	0.33	0.33	0.28	0.04	1.4e-10	4.52e-06
0	Interstitial macrophages	Maged1	0.3	0.37	0.32	0.05	1.45e-10	4.68e-06
0	Interstitial macrophages	Fbxl14	0.37	0.31	0.27	0.04	1.65e-10	5.33e-06
0	Interstitial macrophages	Kif3b	0.3	0.42	0.38	0.04	1.79e-10	5.79e-06
0	Interstitial macrophages	Eef1e1	0.44	0.21	0.17	0.04	1.9e-10	6.13e-06
0	Interstitial macrophages	Cep83	0.26	0.48	0.43	0.04	1.94e-10	6.27e-06
0	Interstitial macrophages	Gk5	0.38	0.32	0.28	0.05	1.94e-10	6.27e-06
0	Interstitial macrophages	Rpl7l1	0.27	0.49	0.46	0.03	2.03e-10	6.57e-06
0	Interstitial macrophages	Pprc1	0.3	0.34	0.3	0.05	2.15e-10	6.93e-06
0	Interstitial macrophages	Nup210l	0.44	0.25	0.21	0.04	2.23e-10	7.21e-06
0	Interstitial macrophages	Zfp384	0.31	0.38	0.34	0.04	2.37e-10	7.64e-06
0	Interstitial macrophages	Rdh12	0.59	0.11	0.08	0.03	2.38e-10	7.69e-06
0	Interstitial macrophages	Bicd2	0.33	0.39	0.36	0.04	2.47e-10	7.98e-06
0	Interstitial macrophages	Ryk	0.31	0.36	0.32	0.04	2.48e-10	8e-06
0	Interstitial macrophages	Ankrd40	0.27	0.46	0.42	0.04	2.65e-10	8.55e-06
0	Interstitial macrophages	Ramac	0.29	0.45	0.41	0.04	2.76e-10	8.91e-06
0	Interstitial macrophages	Idh3a	0.37	0.3	0.26	0.04	3.33e-10	1.07e-05
0	Interstitial macrophages	Slc30a1	0.37	0.26	0.22	0.04	3.45e-10	1.12e-05
0	Interstitial macrophages	Gm15635	0.85	0.06	0.04	0.02	3.48e-10	1.12e-05
0	Interstitial macrophages	Ppp2cb	0.32	0.37	0.33	0.04	3.67e-10	1.18e-05
0	Interstitial macrophages	Pole4	0.31	0.39	0.35	0.04	4.21e-10	1.36e-05
0	Interstitial macrophages	Trim24	0.27	0.43	0.38	0.05	4.28e-10	1.38e-05
0	Interstitial macrophages	Pir	0.49	0.14	0.11	0.04	4.63e-10	1.49e-05
0	Interstitial macrophages	Tcerg1	0.26	0.51	0.47	0.04	4.91e-10	1.59e-05
0	Interstitial macrophages	Gm47271	0.71	0.07	0.05	0.03	4.95e-10	1.6e-05
0	Interstitial macrophages	Trappc13	0.43	0.28	0.24	0.04	5.08e-10	1.64e-05
0	Interstitial macrophages	Unc50	0.27	0.45	0.42	0.04	5.32e-10	1.72e-05
0	Interstitial macrophages	Stip1	0.31	0.4	0.36	0.04	5.75e-10	1.86e-05
0	Interstitial macrophages	Lrp8	0.61	0.12	0.09	0.03	5.76e-10	1.86e-05
0	Interstitial macrophages	Farp2	0.37	0.27	0.23	0.04	5.79e-10	1.87e-05
0	Interstitial macrophages	Prxl2c	0.27	0.48	0.45	0.03	6.19e-10	2e-05
0	Interstitial macrophages	Sfxn5	0.44	0.23	0.19	0.04	6.31e-10	2.04e-05
0	Interstitial macrophages	Chchd10	0.47	0.08	0.06	0.03	8.42e-10	2.72e-05
0	Interstitial macrophages	Gucd1	0.44	0.27	0.23	0.04	8.65e-10	2.79e-05
0	Interstitial macrophages	Rbfa	0.27	0.4	0.36	0.04	9.09e-10	2.93e-05
0	Interstitial macrophages	Polr3e	0.42	0.23	0.19	0.04	9.69e-10	3.13e-05
0	Interstitial macrophages	Inpp1	0.45	0.17	0.14	0.04	1.05e-09	3.4e-05
0	Interstitial macrophages	Pacrg	0.58	0.13	0.1	0.03	1.07e-09	3.45e-05
0	Interstitial macrophages	Rsl24d1	0.32	0.38	0.34	0.04	1.17e-09	3.77e-05
0	Interstitial macrophages	Map3k20	0.26	0.52	0.49	0.03	1.3e-09	4.2e-05
0	Interstitial macrophages	Trpm1	0.54	0.14	0.11	0.03	1.36e-09	4.39e-05
0	Interstitial macrophages	Cep68	0.35	0.25	0.21	0.04	1.38e-09	4.44e-05
0	Interstitial macrophages	Ddit3	0.4	0.31	0.27	0.04	1.46e-09	4.71e-05
0	Interstitial macrophages	Timm10	0.39	0.3	0.26	0.04	1.57e-09	5.06e-05
0	Interstitial macrophages	Pex13	0.27	0.34	0.3	0.04	1.61e-09	5.19e-05
0	Interstitial macrophages	Slc39a6	0.4	0.26	0.22	0.04	1.72e-09	5.54e-05
0	Interstitial macrophages	Slc39a10	0.28	0.38	0.34	0.04	1.72e-09	5.55e-05
0	Interstitial macrophages	Ncs1	0.56	0.16	0.12	0.04	1.73e-09	5.58e-05
0	Interstitial macrophages	LTO1	0.56	0.15	0.12	0.03	1.78e-09	5.75e-05
0	Interstitial macrophages	Fam171a1	0.37	0.22	0.18	0.04	1.82e-09	5.88e-05
0	Interstitial macrophages	1700006J14Rik	0.74	0.05	0.03	0.02	1.89e-09	6.11e-05
0	Interstitial macrophages	Wdr75	0.48	0.2	0.17	0.04	2.24e-09	7.24e-05
0	Interstitial macrophages	Cnih1	0.27	0.49	0.45	0.04	2.29e-09	7.39e-05
0	Interstitial macrophages	Nsmce1	0.31	0.35	0.31	0.04	2.32e-09	7.49e-05
0	Interstitial macrophages	Pdcl	0.35	0.3	0.26	0.04	2.34e-09	7.54e-05
0	Interstitial macrophages	Ccnh	0.34	0.35	0.32	0.04	2.43e-09	7.83e-05
0	Interstitial macrophages	Adnp2	0.36	0.25	0.21	0.04	2.63e-09	8.49e-05
0	Interstitial macrophages	Wsb2	0.28	0.49	0.46	0.03	2.73e-09	8.83e-05
0	Interstitial macrophages	Serpinh1	0.27	0.31	0.27	0.04	3.14e-09	0.000101
0	Interstitial macrophages	Katna1	0.28	0.38	0.34	0.04	3.15e-09	0.000102
0	Interstitial macrophages	Inafm1	0.46	0.21	0.17	0.04	3.33e-09	0.000108
0	Interstitial macrophages	Spsb2	0.42	0.23	0.2	0.04	3.38e-09	0.000109
0	Interstitial macrophages	Rnf103	0.31	0.38	0.34	0.04	3.44e-09	0.000111
0	Interstitial macrophages	Ptpdc1	0.74	0.06	0.04	0.02	3.61e-09	0.000117
0	Interstitial macrophages	Mrpl42	0.27	0.47	0.44	0.03	3.81e-09	0.000123
0	Interstitial macrophages	Bmi1	0.33	0.37	0.33	0.03	3.86e-09	0.000125
0	Interstitial macrophages	2310057M21Rik	0.79	0.08	0.05	0.02	4.15e-09	0.000134
0	Interstitial macrophages	Cep170b	0.56	0.13	0.1	0.03	4.77e-09	0.000154
0	Interstitial macrophages	Zadh2	0.38	0.28	0.25	0.04	5.12e-09	0.000165
0	Interstitial macrophages	Simc1	0.29	0.26	0.22	0.04	5.15e-09	0.000166
0	Interstitial macrophages	Stxbp1	0.26	0.4	0.36	0.04	5.24e-09	0.000169
0	Interstitial macrophages	Slc35e3	0.42	0.21	0.17	0.04	5.39e-09	0.000174
0	Interstitial macrophages	Rabggtb	0.36	0.28	0.24	0.04	5.57e-09	0.00018
0	Interstitial macrophages	Celf4	0.4	0.26	0.22	0.04	5.58e-09	0.00018
0	Interstitial macrophages	Zranb2	0.26	0.5	0.46	0.03	5.91e-09	0.000191
0	Interstitial macrophages	Nynrin	0.62	0.07	0.05	0.02	6.9e-09	0.000223
0	Interstitial macrophages	Kcnk6	0.3	0.37	0.33	0.04	6.93e-09	0.000224
0	Interstitial macrophages	Adh5	0.26	0.48	0.45	0.03	7.23e-09	0.000233
0	Interstitial macrophages	Golga2	0.31	0.34	0.3	0.04	7.43e-09	0.00024
0	Interstitial macrophages	Gclm	0.29	0.39	0.36	0.03	7.53e-09	0.000243
0	Interstitial macrophages	Nol4l	0.38	0.22	0.19	0.04	7.67e-09	0.000248
0	Interstitial macrophages	Hist3h2a	0.36	0.32	0.28	0.04	7.93e-09	0.000256
0	Interstitial macrophages	Map3k11	0.26	0.46	0.42	0.03	8.62e-09	0.000278
0	Interstitial macrophages	Pfdn4	0.31	0.32	0.28	0.04	8.79e-09	0.000284
0	Interstitial macrophages	Ttbk2	0.58	0.14	0.1	0.03	9.57e-09	0.000309
0	Interstitial macrophages	Taf9b	0.57	0.12	0.09	0.03	1.04e-08	0.000336
0	Interstitial macrophages	Cldnd1	0.29	0.37	0.34	0.04	1.05e-08	0.000338
0	Interstitial macrophages	Tomm70a	0.29	0.43	0.4	0.03	1.05e-08	0.00034
0	Interstitial macrophages	Fut11	0.36	0.34	0.31	0.03	1.06e-08	0.000343
0	Interstitial macrophages	Clpx	0.31	0.37	0.34	0.04	1.2e-08	0.000389
0	Interstitial macrophages	Urb2	0.52	0.14	0.11	0.03	1.21e-08	0.000392
0	Interstitial macrophages	Ripor1	0.35	0.26	0.23	0.04	1.28e-08	0.000414
0	Interstitial macrophages	Ccdc90b	0.29	0.4	0.36	0.04	1.3e-08	0.000421
0	Interstitial macrophages	Ube2o	0.41	0.18	0.15	0.04	1.38e-08	0.000445
0	Interstitial macrophages	Tmem178b	0.42	0.1	0.07	0.03	1.38e-08	0.000446
0	Interstitial macrophages	Arl14ep	0.47	0.17	0.14	0.03	1.39e-08	0.000447
0	Interstitial macrophages	Map6	0.57	0.07	0.05	0.02	1.44e-08	0.000466
0	Interstitial macrophages	1600020E01Rik	0.28	0.33	0.29	0.04	1.52e-08	0.000492
0	Interstitial macrophages	Sema4b	0.33	0.16	0.13	0.04	1.55e-08	0.000499
0	Interstitial macrophages	Qsox1	0.32	0.32	0.28	0.04	1.58e-08	0.000509
0	Interstitial macrophages	Glo1	0.33	0.38	0.35	0.03	1.64e-08	0.00053
0	Interstitial macrophages	Mxra7	0.28	0.22	0.18	0.04	1.67e-08	0.00054
0	Interstitial macrophages	Gm26756	0.58	0.07	0.05	0.02	1.7e-08	0.000547
0	Interstitial macrophages	Rnf167	0.31	0.34	0.31	0.04	1.7e-08	0.00055
0	Interstitial macrophages	Phax	0.27	0.41	0.37	0.03	1.7e-08	0.00055
0	Interstitial macrophages	Zfp52	0.3	0.39	0.35	0.04	1.77e-08	0.000571
0	Interstitial macrophages	Armcx3	0.26	0.34	0.3	0.04	1.82e-08	0.000589
0	Interstitial macrophages	Nlgn2	0.57	0.1	0.07	0.03	1.87e-08	0.000603
0	Interstitial macrophages	Nae1	0.29	0.35	0.32	0.04	2.06e-08	0.000666
0	Interstitial macrophages	Pheta1	0.6	0.09	0.06	0.03	2.23e-08	0.00072
0	Interstitial macrophages	Fndc4	0.6	0.05	0.03	0.02	2.38e-08	0.000769
0	Interstitial macrophages	Cav2	0.28	0.43	0.39	0.04	2.47e-08	0.000796
0	Interstitial macrophages	Hspb1	0.33	0.1	0.07	0.03	2.61e-08	0.000842
0	Interstitial macrophages	Srgap3	0.36	0.19	0.15	0.04	2.75e-08	0.000889
0	Interstitial macrophages	Eid2b	0.64	0.08	0.05	0.02	2.78e-08	0.000897
0	Interstitial macrophages	Pcmtd2	0.31	0.3	0.27	0.04	2.83e-08	0.000915
0	Interstitial macrophages	S100pbp	0.33	0.32	0.28	0.04	2.83e-08	0.000915
0	Interstitial macrophages	Armc1	0.31	0.39	0.35	0.03	2.9e-08	0.000936
0	Interstitial macrophages	Gid4	0.41	0.22	0.19	0.04	3.1e-08	0.001
0	Interstitial macrophages	Zfp646	0.41	0.26	0.23	0.03	3.46e-08	0.00112
0	Interstitial macrophages	Spr	0.33	0.38	0.36	0.03	3.96e-08	0.00128
0	Interstitial macrophages	Taf13	0.27	0.36	0.32	0.04	3.98e-08	0.00128
0	Interstitial macrophages	Gm15655	0.37	0.16	0.13	0.03	4.02e-08	0.0013
0	Interstitial macrophages	Klhl28	0.36	0.25	0.22	0.04	4.09e-08	0.00132
0	Interstitial macrophages	Abcb10	0.5	0.14	0.11	0.03	4.24e-08	0.00137
0	Interstitial macrophages	Ccdc127	0.34	0.27	0.24	0.04	4.27e-08	0.00138
0	Interstitial macrophages	Eif4enif1	0.31	0.35	0.31	0.04	4.27e-08	0.00138
0	Interstitial macrophages	Psd4	0.35	0.13	0.1	0.03	4.6e-08	0.00148
0	Interstitial macrophages	Chsy3	0.39	0.29	0.25	0.04	4.66e-08	0.00151
0	Interstitial macrophages	Tpm1	0.26	0.25	0.22	0.04	4.7e-08	0.00152
0	Interstitial macrophages	Oxsr1	0.38	0.24	0.21	0.04	4.82e-08	0.00156
0	Interstitial macrophages	Pcgf6	0.48	0.14	0.11	0.03	4.85e-08	0.00157
0	Interstitial macrophages	Cep95	0.41	0.18	0.15	0.03	4.91e-08	0.00158
0	Interstitial macrophages	Ebna1bp2	0.29	0.38	0.35	0.03	5.34e-08	0.00172
0	Interstitial macrophages	Pmpcb	0.34	0.29	0.25	0.04	5.44e-08	0.00176
0	Interstitial macrophages	Ubqln4	0.42	0.2	0.17	0.03	5.83e-08	0.00188
0	Interstitial macrophages	Wdr36	0.33	0.31	0.28	0.03	5.86e-08	0.00189
0	Interstitial macrophages	Rbsn	0.35	0.26	0.23	0.04	5.87e-08	0.0019
0	Interstitial macrophages	AW549877	0.31	0.32	0.29	0.04	5.89e-08	0.0019
0	Interstitial macrophages	Plekhn1	0.38	0.18	0.14	0.03	5.92e-08	0.00191
0	Interstitial macrophages	Ndufaf2	0.33	0.3	0.26	0.03	6.03e-08	0.00195
0	Interstitial macrophages	6430548M08Rik	0.27	0.39	0.35	0.03	6.16e-08	0.00199
0	Interstitial macrophages	Bahd1	0.44	0.18	0.14	0.03	6.27e-08	0.00202
0	Interstitial macrophages	8030462N17Rik	0.26	0.42	0.39	0.03	6.34e-08	0.00205
0	Interstitial macrophages	1810034E14Rik	0.44	0.17	0.14	0.03	6.64e-08	0.00214
0	Interstitial macrophages	Adck5	0.47	0.14	0.11	0.03	6.96e-08	0.00225
0	Interstitial macrophages	Ftsj3	0.35	0.27	0.24	0.04	7e-08	0.00226
0	Interstitial macrophages	Ppp5c	0.35	0.27	0.24	0.04	7.01e-08	0.00226
0	Interstitial macrophages	Gmnn	0.28	0.2	0.17	0.04	7.57e-08	0.00244
0	Interstitial macrophages	Prorsd1	0.3	0.3	0.26	0.04	7.71e-08	0.00249
0	Interstitial macrophages	Rnf14	0.28	0.38	0.35	0.03	8.31e-08	0.00268
0	Interstitial macrophages	Vps4a	0.3	0.35	0.32	0.03	8.43e-08	0.00272
0	Interstitial macrophages	D10Wsu102e	0.33	0.23	0.2	0.04	8.48e-08	0.00274
0	Interstitial macrophages	Ssbp1	0.27	0.45	0.42	0.03	8.6e-08	0.00278
0	Interstitial macrophages	Slc7a5	0.47	0.14	0.11	0.03	8.6e-08	0.00278
0	Interstitial macrophages	Smarcd1	0.41	0.2	0.17	0.03	8.85e-08	0.00286
0	Interstitial macrophages	Rftn2	0.56	0.06	0.04	0.02	9.69e-08	0.00313
0	Interstitial macrophages	Prep	0.3	0.34	0.3	0.04	9.84e-08	0.00318
0	Interstitial macrophages	Hars	0.27	0.41	0.38	0.03	1.02e-07	0.00329
0	Interstitial macrophages	Dhx32	0.4	0.23	0.19	0.03	1.04e-07	0.00337
0	Interstitial macrophages	Otud6b	0.3	0.34	0.3	0.03	1.12e-07	0.0036
0	Interstitial macrophages	Kcnab2	0.26	0.39	0.36	0.03	1.14e-07	0.0037
0	Interstitial macrophages	Gm43848	0.39	0.18	0.14	0.03	1.24e-07	0.00399
0	Interstitial macrophages	Ccdc32	0.37	0.26	0.22	0.03	1.24e-07	0.00399
0	Interstitial macrophages	Pknox1	0.29	0.32	0.28	0.03	1.25e-07	0.00404
0	Interstitial macrophages	Nde1	0.33	0.29	0.25	0.03	1.3e-07	0.00421
0	Interstitial macrophages	Fam210a	0.38	0.2	0.17	0.03	1.34e-07	0.00432
0	Interstitial macrophages	Dpy30	0.26	0.37	0.34	0.03	1.4e-07	0.00452
0	Interstitial macrophages	Fpgt	0.55	0.13	0.1	0.03	1.42e-07	0.00459
0	Interstitial macrophages	Slc12a4	0.31	0.31	0.27	0.03	1.48e-07	0.00478
0	Interstitial macrophages	Abraxas2	0.27	0.37	0.34	0.03	1.5e-07	0.00484
0	Interstitial macrophages	Cd46	0.65	0.1	0.07	0.03	1.53e-07	0.00492
0	Interstitial macrophages	1500011B03Rik	0.32	0.33	0.3	0.03	1.55e-07	0.00502
0	Interstitial macrophages	Sucla2	0.31	0.36	0.32	0.03	1.76e-07	0.00567
0	Interstitial macrophages	Gskip	0.28	0.36	0.33	0.03	1.79e-07	0.00577
0	Interstitial macrophages	Brd3	0.29	0.37	0.34	0.03	1.86e-07	0.006
0	Interstitial macrophages	Tmcc2	0.38	0.23	0.19	0.03	1.91e-07	0.00618
0	Interstitial macrophages	2310022B05Rik	0.34	0.21	0.18	0.03	2e-07	0.00646
0	Interstitial macrophages	Smyd2	0.46	0.11	0.08	0.03	2.06e-07	0.00665
0	Interstitial macrophages	Utp11	0.26	0.42	0.39	0.03	2.09e-07	0.00676
0	Interstitial macrophages	Gask1b	0.4	0.07	0.05	0.02	2.23e-07	0.0072
0	Interstitial macrophages	N4bp3	0.48	0.08	0.06	0.02	2.36e-07	0.00761
0	Interstitial macrophages	Gm34643	0.76	0.05	0.04	0.02	2.41e-07	0.00778
0	Interstitial macrophages	Abhd5	0.28	0.39	0.36	0.03	2.61e-07	0.00842
0	Interstitial macrophages	Fam214b	0.26	0.44	0.42	0.03	2.62e-07	0.00845
0	Interstitial macrophages	Nom1	0.34	0.29	0.25	0.03	2.7e-07	0.00872
0	Interstitial macrophages	Clpb	0.37	0.25	0.22	0.03	2.72e-07	0.00878
0	Interstitial macrophages	Sun1	0.28	0.34	0.31	0.03	2.73e-07	0.0088
0	Interstitial macrophages	Clybl	0.27	0.31	0.27	0.04	2.84e-07	0.00916
0	Interstitial macrophages	Uba5	0.28	0.35	0.33	0.03	2.94e-07	0.0095
0	Interstitial macrophages	Snhg4	0.5	0.15	0.12	0.03	3.21e-07	0.0104
0	Interstitial macrophages	Gnpnat1	0.37	0.19	0.16	0.03	3.3e-07	0.0107
0	Interstitial macrophages	Tjap1	0.38	0.2	0.17	0.03	3.34e-07	0.0108
0	Interstitial macrophages	Gm6169	0.83	0.06	0.04	0.02	3.36e-07	0.0108
0	Interstitial macrophages	Inppl1	0.3	0.33	0.3	0.03	3.5e-07	0.0113
0	Interstitial macrophages	Tmtc3	0.38	0.22	0.19	0.03	3.62e-07	0.0117
0	Interstitial macrophages	Fosl1	0.45	0.11	0.08	0.03	3.68e-07	0.0119
0	Interstitial macrophages	Map3k12	0.52	0.11	0.09	0.03	3.72e-07	0.012
0	Interstitial macrophages	Eaf1	0.32	0.3	0.27	0.03	3.9e-07	0.0126
0	Interstitial macrophages	Ankdd1a	0.63	0.05	0.04	0.02	3.95e-07	0.0128
0	Interstitial macrophages	Pcbp4	0.6	0.11	0.08	0.02	4.04e-07	0.0131
0	Interstitial macrophages	Blzf1	0.39	0.15	0.13	0.03	4.1e-07	0.0133
0	Interstitial macrophages	A430035B10Rik	0.71	0.05	0.03	0.02	5.04e-07	0.0163
0	Interstitial macrophages	Tspyl1	0.26	0.43	0.4	0.03	5.11e-07	0.0165
0	Interstitial macrophages	Tnfrsf23	0.34	0.09	0.07	0.02	5.44e-07	0.0176
0	Interstitial macrophages	Cdk16	0.31	0.27	0.24	0.03	5.59e-07	0.0181
0	Interstitial macrophages	Asb6	0.56	0.13	0.11	0.03	5.73e-07	0.0185
0	Interstitial macrophages	Pcgf3	0.31	0.31	0.28	0.03	5.94e-07	0.0192
0	Interstitial macrophages	Epb41l4aos	0.26	0.33	0.29	0.04	5.98e-07	0.0193
0	Interstitial macrophages	Akt1s1	0.34	0.27	0.23	0.03	6.28e-07	0.0203
0	Interstitial macrophages	Mrps31	0.44	0.18	0.15	0.03	6.46e-07	0.0209
0	Interstitial macrophages	Ccng1	0.33	0.3	0.27	0.03	6.46e-07	0.0209
0	Interstitial macrophages	Rrs1	0.44	0.17	0.14	0.03	6.5e-07	0.021
0	Interstitial macrophages	Tef	0.26	0.34	0.31	0.03	6.82e-07	0.022
0	Interstitial macrophages	Naa80	0.47	0.14	0.11	0.03	6.88e-07	0.0222
0	Interstitial macrophages	Gm11110	0.62	0.07	0.05	0.02	6.96e-07	0.0225
0	Interstitial macrophages	Slc26a2	0.29	0.36	0.33	0.03	7e-07	0.0226
0	Interstitial macrophages	Gtf3c4	0.44	0.14	0.11	0.03	7.4e-07	0.0239
0	Interstitial macrophages	Jade3	0.48	0.13	0.11	0.03	7.88e-07	0.0254
0	Interstitial macrophages	Fas	0.28	0.33	0.3	0.03	7.96e-07	0.0257
0	Interstitial macrophages	Cers4	0.38	0.16	0.13	0.03	8.36e-07	0.027
0	Interstitial macrophages	1600012H06Rik	0.34	0.27	0.23	0.03	8.55e-07	0.0276
0	Interstitial macrophages	Rnaseh1	0.44	0.18	0.15	0.03	8.74e-07	0.0282
0	Interstitial macrophages	Ate1	0.28	0.3	0.27	0.03	8.75e-07	0.0282
0	Interstitial macrophages	Atxn1l	0.34	0.25	0.22	0.03	8.93e-07	0.0288
0	Interstitial macrophages	Bcorl1	0.39	0.19	0.16	0.03	9.05e-07	0.0292
0	Interstitial macrophages	Gm35188	0.69	0.05	0.03	0.02	9.94e-07	0.0321
0	Interstitial macrophages	Mtmr11	0.32	0.25	0.22	0.03	1.05e-06	0.034
0	Interstitial macrophages	Mrpl35	0.3	0.31	0.28	0.03	1.07e-06	0.0346
0	Interstitial macrophages	Pola2	0.46	0.14	0.11	0.03	1.08e-06	0.0348
0	Interstitial macrophages	Ado	0.33	0.26	0.23	0.03	1.12e-06	0.036
0	Interstitial macrophages	Tmem38a	0.52	0.11	0.08	0.02	1.12e-06	0.0363
0	Interstitial macrophages	Txlna	0.27	0.32	0.29	0.03	1.16e-06	0.0375
0	Interstitial macrophages	Stoml1	0.36	0.23	0.2	0.03	1.27e-06	0.0409
0	Interstitial macrophages	Taf5l	0.28	0.29	0.25	0.03	1.28e-06	0.0413
0	Interstitial macrophages	Sp2	0.31	0.26	0.23	0.03	1.29e-06	0.0416
0	Interstitial macrophages	Bet1	0.3	0.36	0.33	0.03	1.3e-06	0.0421
0	Interstitial macrophages	Xpc	0.39	0.21	0.18	0.03	1.33e-06	0.043
0	Interstitial macrophages	Tmem107	0.78	0.06	0.04	0.02	1.33e-06	0.0431
0	Interstitial macrophages	Rad54l2	0.32	0.28	0.25	0.03	1.35e-06	0.0435
0	Interstitial macrophages	Ciz1	0.31	0.29	0.26	0.03	1.38e-06	0.0445
0	Interstitial macrophages	B3glct	0.38	0.22	0.19	0.03	1.57e-06	0.0508
0	Interstitial macrophages	Leo1	0.37	0.21	0.18	0.03	1.62e-06	0.0524
0	Interstitial macrophages	Guk1	0.27	0.41	0.38	0.02	1.65e-06	0.0534
0	Interstitial macrophages	Amigo1	0.65	0.05	0.04	0.02	1.77e-06	0.0571
0	Interstitial macrophages	Rhbdf1	0.35	0.15	0.12	0.03	1.94e-06	0.0628
0	Interstitial macrophages	0610009B22Rik	0.37	0.24	0.21	0.03	1.96e-06	0.0632
0	Interstitial macrophages	Klf16	0.29	0.22	0.19	0.03	1.96e-06	0.0633
0	Interstitial macrophages	Mycbp	0.41	0.18	0.15	0.03	1.97e-06	0.0637
0	Interstitial macrophages	Wdr59	0.41	0.17	0.14	0.03	2e-06	0.0647
0	Interstitial macrophages	Grtp1	0.52	0.08	0.06	0.02	2.01e-06	0.0648
0	Interstitial macrophages	Dancr	0.57	0.06	0.04	0.02	2.2e-06	0.071
0	Interstitial macrophages	Nsmf	0.32	0.21	0.17	0.03	2.21e-06	0.0713
0	Interstitial macrophages	Ptgr2	0.3	0.3	0.27	0.03	2.27e-06	0.0734
0	Interstitial macrophages	Decr2	0.47	0.13	0.1	0.03	2.33e-06	0.0754
0	Interstitial macrophages	Imp4	0.29	0.36	0.34	0.03	2.39e-06	0.0771
0	Interstitial macrophages	Hist2h2be	0.75	0.05	0.04	0.02	2.45e-06	0.0792
0	Interstitial macrophages	Ide	0.26	0.35	0.33	0.03	2.46e-06	0.0796
0	Interstitial macrophages	Lonp1	0.34	0.26	0.23	0.03	2.49e-06	0.0804
0	Interstitial macrophages	Mrpl15	0.26	0.39	0.37	0.03	2.54e-06	0.0818
0	Interstitial macrophages	Trim56	0.27	0.31	0.28	0.03	2.59e-06	0.0835
0	Interstitial macrophages	Gm12905	0.35	0.15	0.12	0.03	2.61e-06	0.0841
0	Interstitial macrophages	Cnksr3	0.26	0.3	0.27	0.03	2.62e-06	0.0847
0	Interstitial macrophages	2010320M18Rik	0.48	0.14	0.11	0.03	2.63e-06	0.085
0	Interstitial macrophages	Cyren	0.36	0.19	0.16	0.03	2.73e-06	0.0883
0	Interstitial macrophages	Ino80c	0.26	0.36	0.34	0.03	2.82e-06	0.0911
0	Interstitial macrophages	Smg8	0.48	0.11	0.09	0.02	2.88e-06	0.0929
0	Interstitial macrophages	Smim26	0.35	0.23	0.2	0.03	2.93e-06	0.0947
0	Interstitial macrophages	Mrpl32	0.28	0.33	0.3	0.03	2.95e-06	0.0953
0	Interstitial macrophages	Kank3	0.39	0.19	0.16	0.03	2.96e-06	0.0956
0	Interstitial macrophages	Dcaf13	0.29	0.35	0.32	0.03	2.96e-06	0.0956
0	Interstitial macrophages	Nkapd1	0.28	0.29	0.25	0.03	3.04e-06	0.0983
0	Interstitial macrophages	Gtf3c5	0.49	0.12	0.09	0.02	3.08e-06	0.0995
0	Interstitial macrophages	Med21	0.27	0.32	0.29	0.03	3.1e-06	0.0999
0	Interstitial macrophages	Tirap	0.4	0.17	0.15	0.03	3.1e-06	0.1
0	Interstitial macrophages	Nol11	0.26	0.3	0.27	0.03	3.13e-06	0.101
0	Interstitial macrophages	Ampd2	0.39	0.16	0.14	0.03	3.32e-06	0.107
0	Interstitial macrophages	Slc35a4	0.31	0.32	0.29	0.03	3.36e-06	0.108
0	Interstitial macrophages	Zmpste24	0.31	0.34	0.31	0.03	3.39e-06	0.11
0	Interstitial macrophages	Fam126b	0.34	0.27	0.24	0.03	3.54e-06	0.114
0	Interstitial macrophages	Tarsl2	0.65	0.08	0.06	0.02	3.8e-06	0.123
0	Interstitial macrophages	Naa30	0.31	0.25	0.22	0.03	3.87e-06	0.125
0	Interstitial macrophages	Fastkd1	0.59	0.09	0.07	0.02	3.89e-06	0.125
0	Interstitial macrophages	Ptgir	0.49	0.09	0.07	0.02	4.15e-06	0.134
0	Interstitial macrophages	Ctnnbip1	0.27	0.35	0.32	0.03	4.25e-06	0.137
0	Interstitial macrophages	Zbtb6	0.46	0.13	0.1	0.02	4.31e-06	0.139
0	Interstitial macrophages	Fxr2	0.27	0.35	0.32	0.03	4.34e-06	0.14
0	Interstitial macrophages	Timm29	0.43	0.17	0.14	0.03	4.5e-06	0.145
0	Interstitial macrophages	Trnt1	0.38	0.2	0.18	0.03	4.66e-06	0.15
0	Interstitial macrophages	Ppp1r3e	0.51	0.12	0.09	0.02	4.73e-06	0.153
0	Interstitial macrophages	Tex30	0.35	0.19	0.16	0.03	4.8e-06	0.155
0	Interstitial macrophages	Slc25a13	0.26	0.34	0.31	0.03	4.97e-06	0.161
0	Interstitial macrophages	Bap1	0.39	0.19	0.16	0.03	5.13e-06	0.166
0	Interstitial macrophages	Rcor3	0.38	0.24	0.21	0.03	5.27e-06	0.17
0	Interstitial macrophages	Nbdy	0.27	0.29	0.26	0.03	5.37e-06	0.173
0	Interstitial macrophages	Aldh6a1	0.36	0.15	0.13	0.03	5.55e-06	0.179
0	Interstitial macrophages	Ppp1r37	0.26	0.31	0.29	0.03	5.64e-06	0.182
0	Interstitial macrophages	Ankrd50	0.37	0.2	0.18	0.03	5.77e-06	0.186
0	Interstitial macrophages	Zbtb41	0.41	0.16	0.14	0.03	5.95e-06	0.192
0	Interstitial macrophages	Mfn2	0.34	0.25	0.22	0.03	6.09e-06	0.196
0	Interstitial macrophages	Mapk12	0.5	0.11	0.09	0.02	6.37e-06	0.206
0	Interstitial macrophages	Wdr82	0.26	0.32	0.29	0.03	6.64e-06	0.214
0	Interstitial macrophages	Zfp651	0.43	0.08	0.06	0.02	6.82e-06	0.22
0	Interstitial macrophages	Pex5	0.26	0.3	0.27	0.03	6.83e-06	0.221
0	Interstitial macrophages	Dbp	0.33	0.23	0.2	0.03	6.83e-06	0.221
0	Interstitial macrophages	Esrra	0.27	0.31	0.28	0.03	6.92e-06	0.223
0	Interstitial macrophages	Metap1	0.31	0.24	0.21	0.03	6.96e-06	0.225
0	Interstitial macrophages	Armc5	0.29	0.26	0.23	0.03	6.99e-06	0.226
0	Interstitial macrophages	Commd2	0.26	0.35	0.33	0.02	7.08e-06	0.229
0	Interstitial macrophages	Ncoa5	0.26	0.33	0.3	0.03	7.1e-06	0.229
0	Interstitial macrophages	Kdm5d	0.55	0.08	0.06	0.02	7.11e-06	0.229
0	Interstitial macrophages	Usp10	0.31	0.26	0.23	0.03	7.18e-06	0.232
0	Interstitial macrophages	Nsmce3	0.3	0.28	0.25	0.03	7.23e-06	0.233
0	Interstitial macrophages	Zcchc10	0.55	0.12	0.09	0.02	7.67e-06	0.248
0	Interstitial macrophages	Rdh5	0.36	0.11	0.08	0.02	8.28e-06	0.267
0	Interstitial macrophages	Spryd7	0.27	0.32	0.29	0.03	8.46e-06	0.273
0	Interstitial macrophages	Med31	0.33	0.23	0.21	0.03	8.94e-06	0.289
0	Interstitial macrophages	Cep85	0.28	0.24	0.21	0.03	9.18e-06	0.296
0	Interstitial macrophages	Meis3	0.48	0.11	0.09	0.02	9.28e-06	0.3
0	Interstitial macrophages	Phospho2	0.4	0.19	0.17	0.03	1.03e-05	0.332
0	Interstitial macrophages	Gm14548	0.36	0.09	0.07	0.02	1.05e-05	0.339
0	Interstitial macrophages	Prkci	0.3	0.21	0.18	0.03	1.1e-05	0.355
0	Interstitial macrophages	Nup62	0.33	0.22	0.19	0.03	1.11e-05	0.358
0	Interstitial macrophages	Msantd4	0.36	0.21	0.18	0.03	1.12e-05	0.362
0	Interstitial macrophages	Wdtc1	0.26	0.33	0.3	0.03	1.13e-05	0.364
0	Interstitial macrophages	Dsel	0.35	0.17	0.15	0.03	1.13e-05	0.365
0	Interstitial macrophages	Bcl2l2	0.38	0.21	0.18	0.03	1.13e-05	0.366
0	Interstitial macrophages	Prmt2	0.27	0.33	0.3	0.03	1.15e-05	0.372
0	Interstitial macrophages	Heatr3	0.27	0.26	0.23	0.03	1.16e-05	0.375
0	Interstitial macrophages	Exoc8	0.51	0.12	0.1	0.02	1.17e-05	0.377
0	Interstitial macrophages	Rmnd5b	0.31	0.26	0.23	0.03	1.17e-05	0.378
0	Interstitial macrophages	Rpp14	0.4	0.2	0.18	0.03	1.18e-05	0.379
0	Interstitial macrophages	Recql	0.41	0.17	0.14	0.02	1.19e-05	0.385
0	Interstitial macrophages	Fam199x	0.36	0.23	0.2	0.03	1.21e-05	0.389
0	Interstitial macrophages	Hist1h1c	0.34	0.41	0.39	0.02	1.22e-05	0.395
0	Interstitial macrophages	Cpt1c	0.62	0.05	0.04	0.02	1.25e-05	0.405
0	Interstitial macrophages	Zfp598	0.34	0.25	0.23	0.03	1.26e-05	0.406
0	Interstitial macrophages	Snhg10	0.68	0.05	0.04	0.02	1.29e-05	0.415
0	Interstitial macrophages	Anapc10	0.26	0.36	0.34	0.02	1.29e-05	0.418
0	Interstitial macrophages	Sac3d1	0.54	0.11	0.09	0.02	1.33e-05	0.429
0	Interstitial macrophages	Cisd1	0.28	0.32	0.29	0.02	1.34e-05	0.433
0	Interstitial macrophages	Socs7	0.27	0.31	0.29	0.03	1.36e-05	0.438
0	Interstitial macrophages	Fam219b	0.43	0.19	0.17	0.03	1.37e-05	0.443
0	Interstitial macrophages	Zfp87	0.36	0.24	0.21	0.03	1.44e-05	0.465
0	Interstitial macrophages	1600010M07Rik	0.33	0.29	0.27	0.03	1.47e-05	0.474
0	Interstitial macrophages	Trim3	0.29	0.29	0.27	0.03	1.5e-05	0.483
0	Interstitial macrophages	Tsr1	0.39	0.1	0.08	0.02	1.5e-05	0.484
0	Interstitial macrophages	Slc25a53	0.41	0.11	0.09	0.02	1.52e-05	0.49
0	Interstitial macrophages	Tma16	0.37	0.13	0.11	0.02	1.52e-05	0.49
0	Interstitial macrophages	Mettl21a	0.37	0.17	0.14	0.03	1.56e-05	0.503
0	Interstitial macrophages	Gpatch4	0.4	0.16	0.14	0.03	1.64e-05	0.528
0	Interstitial macrophages	Sympk	0.26	0.32	0.3	0.03	1.64e-05	0.53
0	Interstitial macrophages	Homer3	0.35	0.29	0.26	0.02	1.75e-05	0.565
0	Interstitial macrophages	Gnpda2	0.26	0.25	0.22	0.03	1.75e-05	0.566
0	Interstitial macrophages	Trp53rkb	0.59	0.07	0.05	0.02	1.84e-05	0.595
0	Interstitial macrophages	Retsat	0.4	0.18	0.15	0.03	1.86e-05	0.599
0	Interstitial macrophages	Zmat3	0.4	0.19	0.16	0.03	1.95e-05	0.629
0	Interstitial macrophages	Dhx33	0.48	0.13	0.11	0.02	2e-05	0.647
0	Interstitial macrophages	Mrps22	0.52	0.13	0.11	0.02	2.01e-05	0.648
0	Interstitial macrophages	Rwdd2a	0.54	0.09	0.07	0.02	2.02e-05	0.653
0	Interstitial macrophages	Chst8	0.77	0.05	0.04	0.02	2.05e-05	0.661
0	Interstitial macrophages	Peli3	0.63	0.07	0.05	0.02	2.06e-05	0.664
0	Interstitial macrophages	Osbpl10	0.56	0.05	0.04	0.02	2.07e-05	0.668
0	Interstitial macrophages	Rbl2	0.26	0.35	0.32	0.02	2.17e-05	0.699
0	Interstitial macrophages	Rtl5	0.34	0.14	0.12	0.03	2.2e-05	0.711
0	Interstitial macrophages	Minpp1	0.27	0.28	0.25	0.03	2.28e-05	0.737
0	Interstitial macrophages	Rusc1	0.34	0.2	0.17	0.03	2.3e-05	0.743
0	Interstitial macrophages	Asb8	0.33	0.23	0.21	0.03	2.41e-05	0.777
0	Interstitial macrophages	Selenoi	0.32	0.2	0.17	0.03	2.43e-05	0.785
0	Interstitial macrophages	Cbwd1	0.37	0.15	0.12	0.02	2.45e-05	0.792
0	Interstitial macrophages	Ppat	0.37	0.18	0.16	0.03	2.6e-05	0.84
0	Interstitial macrophages	Abca5	0.37	0.1	0.08	0.02	2.63e-05	0.849
0	Interstitial macrophages	Mansc1	0.45	0.11	0.09	0.02	2.7e-05	0.872
0	Interstitial macrophages	Maged2	0.32	0.17	0.14	0.03	2.72e-05	0.879
0	Interstitial macrophages	Snx15	0.29	0.26	0.24	0.03	2.74e-05	0.886
0	Interstitial macrophages	Hyal1	0.43	0.07	0.05	0.02	2.75e-05	0.887
0	Interstitial macrophages	Urb1	0.38	0.11	0.08	0.02	2.76e-05	0.891
0	Interstitial macrophages	Jrkl	0.44	0.12	0.1	0.02	2.77e-05	0.895
0	Interstitial macrophages	Tmem126b	0.39	0.18	0.15	0.02	2.8e-05	0.905
0	Interstitial macrophages	Dennd2c	0.36	0.21	0.18	0.03	2.82e-05	0.91
0	Interstitial macrophages	Tbcc	0.32	0.2	0.17	0.03	2.87e-05	0.926
0	Interstitial macrophages	Gm36198	0.42	0.08	0.06	0.02	2.87e-05	0.927
0	Interstitial macrophages	Hmces	0.26	0.28	0.25	0.03	2.93e-05	0.945
0	Interstitial macrophages	Lnpk	0.27	0.25	0.22	0.03	2.94e-05	0.949
0	Interstitial macrophages	Ctif	0.27	0.28	0.25	0.03	3e-05	0.968
0	Interstitial macrophages	Rrp8	0.4	0.16	0.14	0.02	3.02e-05	0.975
0	Interstitial macrophages	Aplp1	0.68	0.05	0.04	0.02	3.03e-05	0.979
0	Interstitial macrophages	1110059G10Rik	0.27	0.32	0.29	0.03	3.05e-05	0.985
0	Interstitial macrophages	Tmem161a	0.41	0.16	0.14	0.02	3.12e-05	1
0	Interstitial macrophages	Polr3d	0.43	0.13	0.1	0.02	3.22e-05	1
0	Interstitial macrophages	Ikzf5	0.28	0.27	0.24	0.03	3.22e-05	1
0	Interstitial macrophages	Gprc5a	0.4	0.05	0.04	0.02	3.25e-05	1
0	Interstitial macrophages	Dctn5	0.29	0.28	0.25	0.02	3.34e-05	1
0	Interstitial macrophages	Lrrc49	0.32	0.19	0.17	0.03	3.42e-05	1
0	Interstitial macrophages	Rdh10	0.33	0.14	0.12	0.02	3.43e-05	1
0	Interstitial macrophages	Plscr3	0.27	0.29	0.26	0.03	3.45e-05	1
0	Interstitial macrophages	Il17rd	0.28	0.09	0.07	0.02	3.46e-05	1
0	Interstitial macrophages	Gm10762	0.57	0.08	0.06	0.02	3.53e-05	1
0	Interstitial macrophages	Qtrt2	0.53	0.07	0.05	0.02	3.54e-05	1
0	Interstitial macrophages	Nol9	0.43	0.13	0.11	0.02	3.56e-05	1
0	Interstitial macrophages	2510046G10Rik	0.56	0.09	0.07	0.02	3.59e-05	1
0	Interstitial macrophages	Fra10ac1	0.36	0.21	0.18	0.02	3.73e-05	1
0	Interstitial macrophages	Ints12	0.26	0.31	0.29	0.03	3.74e-05	1
0	Interstitial macrophages	Pgm3	0.41	0.16	0.14	0.02	3.86e-05	1
0	Interstitial macrophages	Rbm34	0.32	0.26	0.23	0.02	3.9e-05	1
0	Interstitial macrophages	Bcl9l	0.26	0.29	0.26	0.03	3.97e-05	1
0	Interstitial macrophages	Gm4258	0.32	0.32	0.29	0.03	4.16e-05	1
0	Interstitial macrophages	Zbtb44	0.26	0.33	0.3	0.03	4.22e-05	1
0	Interstitial macrophages	Pced1a	0.36	0.13	0.11	0.02	4.27e-05	1
0	Interstitial macrophages	Stx11	0.36	0.34	0.32	0.02	4.44e-05	1
0	Interstitial macrophages	Ttll12	0.38	0.14	0.11	0.02	4.55e-05	1
0	Interstitial macrophages	Gdpd1	0.36	0.18	0.15	0.03	4.58e-05	1
0	Interstitial macrophages	Exo5	0.56	0.07	0.05	0.02	4.82e-05	1
0	Interstitial macrophages	Abcb6	0.53	0.09	0.07	0.02	4.82e-05	1
0	Interstitial macrophages	Nudcd2	0.26	0.3	0.27	0.02	4.84e-05	1
0	Interstitial macrophages	Fubp3	0.28	0.32	0.3	0.02	4.94e-05	1
0	Interstitial macrophages	Sco2	0.4	0.19	0.17	0.02	5.05e-05	1
0	Interstitial macrophages	Zbtb2	0.29	0.33	0.31	0.02	5.16e-05	1
0	Interstitial macrophages	Slc19a1	0.49	0.1	0.08	0.02	5.27e-05	1
0	Interstitial macrophages	Tmem267	0.49	0.07	0.06	0.02	5.48e-05	1
0	Interstitial macrophages	Pcgf2	0.73	0.05	0.04	0.01	5.52e-05	1
0	Interstitial macrophages	Nxt2	0.29	0.25	0.23	0.03	5.52e-05	1
0	Interstitial macrophages	Ube2l6	0.26	0.23	0.21	0.03	5.58e-05	1
0	Interstitial macrophages	Kbtbd4	0.53	0.09	0.08	0.02	5.68e-05	1
0	Interstitial macrophages	Pdrg1	0.3	0.24	0.22	0.02	5.71e-05	1
0	Interstitial macrophages	Lefty1	0.38	0.16	0.14	0.02	5.79e-05	1
0	Interstitial macrophages	Fahd1	0.36	0.1	0.08	0.02	5.97e-05	1
0	Interstitial macrophages	Mpzl1	0.37	0.06	0.04	0.02	6.02e-05	1
0	Interstitial macrophages	Tle6	0.51	0.05	0.04	0.01	6.07e-05	1
0	Interstitial macrophages	Tssc4	0.28	0.19	0.16	0.02	6.56e-05	1
0	Interstitial macrophages	Ormdl3	0.28	0.24	0.21	0.03	6.73e-05	1
0	Interstitial macrophages	Ptchd1	0.66	0.05	0.04	0.01	6.77e-05	1
0	Interstitial macrophages	Prpf31	0.32	0.26	0.24	0.02	7.07e-05	1
0	Interstitial macrophages	Inafm2	0.34	0.19	0.16	0.02	7.08e-05	1
0	Interstitial macrophages	Zbtb14	0.36	0.15	0.13	0.02	7.15e-05	1
0	Interstitial macrophages	Oxsm	0.41	0.11	0.09	0.02	7.18e-05	1
0	Interstitial macrophages	B230216N24Rik	0.53	0.06	0.04	0.02	7.41e-05	1
0	Interstitial macrophages	Gm16638	0.44	0.07	0.05	0.02	7.43e-05	1
0	Interstitial macrophages	Fkrp	0.35	0.17	0.15	0.02	7.91e-05	1
0	Interstitial macrophages	Gm28187	0.52	0.07	0.05	0.02	8.19e-05	1
0	Interstitial macrophages	Styx	0.27	0.26	0.23	0.03	8.29e-05	1
0	Interstitial macrophages	Zfp518a	0.34	0.17	0.15	0.02	8.53e-05	1
0	Interstitial macrophages	Bbc3	0.36	0.2	0.18	0.02	8.57e-05	1
0	Interstitial macrophages	Tnfrsf25	0.51	0.06	0.04	0.02	8.66e-05	1
0	Interstitial macrophages	Aldh3a2	0.26	0.27	0.24	0.02	8.75e-05	1
0	Interstitial macrophages	Zfp668	0.33	0.11	0.09	0.02	8.8e-05	1
0	Interstitial macrophages	Gfm1	0.26	0.23	0.2	0.03	8.8e-05	1
0	Interstitial macrophages	Card6	0.38	0.09	0.08	0.02	8.95e-05	1
0	Interstitial macrophages	Pde6d	0.29	0.28	0.26	0.02	9.03e-05	1
0	Interstitial macrophages	Slc25a32	0.35	0.17	0.14	0.02	9.1e-05	1
0	Interstitial macrophages	Sh2d4b	0.42	0.09	0.08	0.02	9.58e-05	1
0	Interstitial macrophages	Thnsl1	0.56	0.06	0.04	0.02	9.69e-05	1
0	Interstitial macrophages	Arl6	0.39	0.13	0.11	0.02	0.000105	1
0	Interstitial macrophages	Matk	0.32	0.13	0.11	0.02	0.000107	1
0	Interstitial macrophages	Zfp715	0.31	0.21	0.19	0.02	0.00011	1
0	Interstitial macrophages	Armcx5	0.36	0.13	0.11	0.02	0.000112	1
0	Interstitial macrophages	Brdt	0.44	0.08	0.06	0.02	0.000112	1
0	Interstitial macrophages	1700123M08Rik	0.5	0.06	0.04	0.01	0.000113	1
0	Interstitial macrophages	Ptges3l	0.56	0.06	0.05	0.02	0.000113	1
0	Interstitial macrophages	Paip2b	0.42	0.12	0.1	0.02	0.000114	1
0	Interstitial macrophages	Sspn	0.27	0.11	0.09	0.02	0.000118	1
0	Interstitial macrophages	Gm47167	0.43	0.11	0.09	0.02	0.000118	1
0	Interstitial macrophages	Gpr85	0.56	0.06	0.05	0.02	0.000119	1
0	Interstitial macrophages	Tufm	0.28	0.23	0.21	0.02	0.000119	1
0	Interstitial macrophages	Champ1	0.42	0.14	0.12	0.02	0.00012	1
0	Interstitial macrophages	Mfsd4a	0.49	0.12	0.1	0.02	0.000121	1
0	Interstitial macrophages	Icmt	0.3	0.22	0.2	0.02	0.000125	1
0	Interstitial macrophages	Usp54	0.35	0.12	0.1	0.02	0.000129	1
0	Interstitial macrophages	Rnf24	0.31	0.22	0.2	0.02	0.000129	1
0	Interstitial macrophages	Utp6	0.26	0.29	0.27	0.02	0.00013	1
0	Interstitial macrophages	Tnnt1	0.53	0.06	0.05	0.02	0.00013	1
0	Interstitial macrophages	Tmem70	0.35	0.19	0.17	0.02	0.000133	1
0	Interstitial macrophages	Psat1	0.46	0.08	0.06	0.02	0.000136	1
0	Interstitial macrophages	Igsf9	0.41	0.1	0.08	0.02	0.000138	1
0	Interstitial macrophages	Sprtn	0.44	0.14	0.12	0.02	0.00014	1
0	Interstitial macrophages	Phf13	0.32	0.17	0.15	0.02	0.000143	1
0	Interstitial macrophages	Myo1d	0.34	0.08	0.07	0.02	0.000144	1
0	Interstitial macrophages	Lyar	0.26	0.25	0.23	0.02	0.000146	1
0	Interstitial macrophages	Bik	0.39	0.15	0.13	0.02	0.000149	1
0	Interstitial macrophages	Suox	0.54	0.1	0.08	0.02	0.00015	1
0	Interstitial macrophages	Trmt6	0.27	0.3	0.28	0.02	0.000151	1
0	Interstitial macrophages	Cfap298	0.49	0.13	0.11	0.02	0.000152	1
0	Interstitial macrophages	Psph	0.38	0.13	0.11	0.02	0.000152	1
0	Interstitial macrophages	Tbrg4	0.36	0.13	0.11	0.02	0.000159	1
0	Interstitial macrophages	AI987944	0.34	0.16	0.14	0.02	0.000165	1
0	Interstitial macrophages	Aars	0.31	0.28	0.26	0.02	0.000168	1
0	Interstitial macrophages	Cables2	0.45	0.11	0.09	0.02	0.000178	1
0	Interstitial macrophages	Fam122a	0.37	0.14	0.12	0.02	0.000181	1
0	Interstitial macrophages	Snhg16	0.46	0.07	0.06	0.02	0.000183	1
0	Interstitial macrophages	Ccdc126	0.41	0.11	0.09	0.02	0.000184	1
0	Interstitial macrophages	Acadvl	0.26	0.32	0.3	0.02	0.000184	1
0	Interstitial macrophages	Plcb3	0.31	0.25	0.23	0.02	0.000187	1
0	Interstitial macrophages	Slc39a13	0.33	0.16	0.14	0.02	0.000197	1
0	Interstitial macrophages	Ipo13	0.35	0.14	0.12	0.02	0.000208	1
0	Interstitial macrophages	Zfp322a	0.34	0.15	0.13	0.02	0.000222	1
0	Interstitial macrophages	Cd99l2	0.27	0.21	0.18	0.02	0.00023	1
0	Interstitial macrophages	Etfdh	0.3	0.2	0.18	0.02	0.000231	1
0	Interstitial macrophages	Lilra6	0.33	0.08	0.06	0.02	0.000235	1
0	Interstitial macrophages	Xlr	0.32	0.21	0.19	0.02	0.000237	1
0	Interstitial macrophages	1700123O20Rik	0.28	0.27	0.25	0.02	0.000242	1
0	Interstitial macrophages	Ier5l	0.36	0.13	0.11	0.02	0.000253	1
0	Interstitial macrophages	Bysl	0.38	0.15	0.13	0.02	0.000255	1
0	Interstitial macrophages	Slc9a4	0.29	0.12	0.1	0.02	0.000274	1
0	Interstitial macrophages	Ruvbl1	0.26	0.27	0.24	0.02	0.000275	1
0	Interstitial macrophages	Lxn	0.28	0.28	0.26	0.02	0.000282	1
0	Interstitial macrophages	Cluh	0.33	0.24	0.22	0.02	0.000284	1
0	Interstitial macrophages	Slc9a6	0.3	0.21	0.19	0.02	0.000285	1
0	Interstitial macrophages	Plpp2	0.43	0.12	0.1	0.02	0.000286	1
0	Interstitial macrophages	Zmym1	0.49	0.09	0.08	0.02	0.000287	1
0	Interstitial macrophages	Sinhcaf	0.36	0.13	0.12	0.02	0.000299	1
0	Interstitial macrophages	Ltn1	0.26	0.34	0.32	0.02	0.000314	1
0	Interstitial macrophages	Terf2ip	0.32	0.18	0.16	0.02	0.00032	1
0	Interstitial macrophages	Cnot11	0.36	0.18	0.16	0.02	0.000325	1
0	Interstitial macrophages	Pramef8	0.43	0.1	0.08	0.02	0.000327	1
0	Interstitial macrophages	Smarcd3	0.54	0.05	0.04	0.01	0.000328	1
0	Interstitial macrophages	Acvr2b	0.44	0.08	0.06	0.02	0.000328	1
0	Interstitial macrophages	Nop2	0.4	0.14	0.12	0.02	0.000329	1
0	Interstitial macrophages	Hotairm1	0.42	0.07	0.06	0.02	0.000339	1
0	Interstitial macrophages	Fam216a	0.5	0.09	0.08	0.02	0.000346	1
0	Interstitial macrophages	Ano10	0.26	0.21	0.19	0.02	0.000348	1
0	Interstitial macrophages	Prps1	0.27	0.2	0.18	0.02	0.000349	1
0	Interstitial macrophages	Gm20300	0.45	0.07	0.05	0.01	0.000351	1
0	Interstitial macrophages	2010310C07Rik	0.47	0.05	0.04	0.01	0.000352	1
0	Interstitial macrophages	Kbtbd7	0.42	0.08	0.07	0.02	0.000352	1
0	Interstitial macrophages	Peg10	0.62	0.05	0.04	0.01	0.000353	1
0	Interstitial macrophages	Cul7	0.39	0.09	0.07	0.02	0.000356	1
0	Interstitial macrophages	Kat14	0.29	0.24	0.22	0.02	0.000357	1
0	Interstitial macrophages	Gss	0.34	0.13	0.11	0.02	0.000366	1
0	Interstitial macrophages	Neurl2	0.35	0.17	0.15	0.02	0.000375	1
0	Interstitial macrophages	Noc3l	0.34	0.14	0.12	0.02	0.00038	1
0	Interstitial macrophages	Tmem120a	0.28	0.21	0.19	0.02	0.000389	1
0	Interstitial macrophages	Rfc3	0.35	0.14	0.12	0.02	0.000397	1
0	Interstitial macrophages	Ddx19b	0.31	0.15	0.13	0.02	0.000421	1
0	Interstitial macrophages	Pus3	0.61	0.06	0.05	0.01	0.000428	1
0	Interstitial macrophages	Hdhd2	0.3	0.22	0.2	0.02	0.000435	1
0	Interstitial macrophages	Lix1	0.4	0.06	0.05	0.01	0.000435	1
0	Interstitial macrophages	Tdg	0.27	0.22	0.2	0.02	0.000451	1
0	Interstitial macrophages	Kat5	0.33	0.2	0.18	0.02	0.000466	1
0	Interstitial macrophages	Trp53bp1	0.27	0.19	0.17	0.02	0.000474	1
0	Interstitial macrophages	Wdr53	0.4	0.11	0.1	0.02	0.00049	1
0	Interstitial macrophages	Txnrd3	0.32	0.14	0.12	0.02	0.000492	1
0	Interstitial macrophages	Pole3	0.27	0.27	0.25	0.02	0.000494	1
0	Interstitial macrophages	Gas8	0.49	0.1	0.08	0.02	0.000495	1
0	Interstitial macrophages	Atf5	0.26	0.13	0.11	0.02	0.000506	1
0	Interstitial macrophages	Pop7	0.26	0.24	0.22	0.02	0.000525	1
0	Interstitial macrophages	Mterf3	0.29	0.22	0.2	0.02	0.000551	1
0	Interstitial macrophages	Mgme1	0.31	0.16	0.14	0.02	0.000555	1
0	Interstitial macrophages	Zfp180	0.32	0.15	0.13	0.02	0.000557	1
0	Interstitial macrophages	Ankrd54	0.32	0.13	0.11	0.02	0.000563	1
0	Interstitial macrophages	Wiz	0.32	0.21	0.19	0.02	0.000571	1
0	Interstitial macrophages	Galnt4	0.29	0.16	0.14	0.02	0.00058	1
0	Interstitial macrophages	Elac1	0.29	0.16	0.14	0.02	0.000589	1
0	Interstitial macrophages	Slc39a3	0.35	0.17	0.15	0.02	0.000624	1
0	Interstitial macrophages	C87436	0.27	0.22	0.2	0.02	0.000631	1
0	Interstitial macrophages	Gm17092	0.57	0.05	0.04	0.01	0.000634	1
0	Interstitial macrophages	Abhd13	0.31	0.18	0.16	0.02	0.000637	1
0	Interstitial macrophages	Mon1b	0.42	0.12	0.1	0.02	0.000666	1
0	Interstitial macrophages	Zbtb39	0.45	0.08	0.06	0.02	0.00067	1
0	Interstitial macrophages	Ghdc	0.35	0.17	0.15	0.02	0.000691	1
0	Interstitial macrophages	Cluap1	0.3	0.19	0.17	0.02	0.000713	1
0	Interstitial macrophages	Nob1	0.37	0.16	0.14	0.02	0.000728	1
0	Interstitial macrophages	Map3k6	0.39	0.06	0.05	0.01	0.00073	1
0	Interstitial macrophages	Gtf2h3	0.48	0.06	0.05	0.01	0.000751	1
0	Interstitial macrophages	Riox1	0.44	0.1	0.08	0.02	0.000759	1
0	Interstitial macrophages	Mmgt1	0.31	0.19	0.18	0.02	0.000761	1
0	Interstitial macrophages	Sec22c	0.38	0.13	0.11	0.02	0.000773	1
0	Interstitial macrophages	Ppp2r5b	0.41	0.12	0.1	0.02	0.000806	1
0	Interstitial macrophages	Ccnq	0.29	0.19	0.17	0.02	0.000842	1
0	Interstitial macrophages	Ranbp6	0.42	0.1	0.08	0.02	0.000854	1
0	Interstitial macrophages	Mtmr9	0.26	0.27	0.25	0.02	0.000858	1
0	Interstitial macrophages	Trim13	0.48	0.05	0.04	0.01	0.000865	1
0	Interstitial macrophages	Eif2b3	0.28	0.22	0.2	0.02	0.000865	1
0	Interstitial macrophages	Abhd14a	0.39	0.15	0.13	0.02	0.000878	1
0	Interstitial macrophages	Bpgm	0.42	0.13	0.11	0.02	0.000889	1
0	Interstitial macrophages	Slc22a21	0.35	0.14	0.13	0.02	0.000892	1
0	Interstitial macrophages	Acap3	0.27	0.23	0.21	0.02	0.000896	1
0	Interstitial macrophages	Uspl1	0.31	0.17	0.15	0.02	0.000909	1
0	Interstitial macrophages	Zfp74	0.46	0.09	0.07	0.02	0.000929	1
0	Interstitial macrophages	Zfp775	0.58	0.05	0.04	0.01	0.000933	1
0	Interstitial macrophages	Rrp15	0.28	0.19	0.17	0.02	0.000959	1
0	Interstitial macrophages	Coq7	0.28	0.25	0.23	0.02	0.000961	1
0	Interstitial macrophages	Nfyb	0.29	0.25	0.23	0.02	0.000963	1
0	Interstitial macrophages	Igip	0.29	0.14	0.12	0.02	0.000979	1
0	Interstitial macrophages	Setd1a	0.28	0.24	0.22	0.02	0.000981	1
0	Interstitial macrophages	Qsox2	0.45	0.09	0.07	0.01	0.000981	1
0	Interstitial macrophages	Amy1	0.44	0.06	0.05	0.01	0.000982	1
0	Interstitial macrophages	Dbt	0.26	0.22	0.2	0.02	0.000986	1
0	Interstitial macrophages	Zbtb22	0.29	0.24	0.23	0.02	0.00103	1
0	Interstitial macrophages	Nif3l1	0.41	0.13	0.11	0.02	0.00105	1
0	Interstitial macrophages	Ppp1r8	0.28	0.19	0.17	0.02	0.00106	1
0	Interstitial macrophages	Zfp397	0.29	0.21	0.19	0.02	0.00107	1
0	Interstitial macrophages	Rangrf	0.5	0.06	0.05	0.01	0.00111	1
0	Interstitial macrophages	1110012L19Rik	0.37	0.13	0.12	0.02	0.00112	1
0	Interstitial macrophages	Gm17435	0.35	0.06	0.05	0.01	0.00112	1
0	Interstitial macrophages	BC003965	0.29	0.23	0.21	0.02	0.00114	1
0	Interstitial macrophages	Nup35	0.36	0.14	0.12	0.02	0.00117	1
0	Interstitial macrophages	Crebl2	0.28	0.16	0.14	0.02	0.00118	1
0	Interstitial macrophages	Usp5	0.26	0.32	0.31	0.01	0.00118	1
0	Interstitial macrophages	Camk2a	0.33	0.07	0.05	0.01	0.00125	1
0	Interstitial macrophages	Amer1	0.38	0.08	0.07	0.01	0.00131	1
0	Interstitial macrophages	Klhl8	0.62	0.05	0.04	0.01	0.00134	1
0	Interstitial macrophages	Mblac2	0.27	0.14	0.13	0.02	0.00134	1
0	Interstitial macrophages	Gm1976	0.4	0.1	0.09	0.02	0.00138	1
0	Interstitial macrophages	Ipo8	0.26	0.27	0.25	0.02	0.00146	1
0	Interstitial macrophages	Zc3hc1	0.35	0.16	0.14	0.02	0.00147	1
0	Interstitial macrophages	Rrp9	0.36	0.11	0.1	0.02	0.0015	1
0	Interstitial macrophages	Bpnt1	0.35	0.18	0.16	0.02	0.0015	1
0	Interstitial macrophages	Gm16576	0.3	0.08	0.07	0.02	0.00154	1
0	Interstitial macrophages	Ncbp1	0.27	0.24	0.22	0.02	0.00155	1
0	Interstitial macrophages	Bbs4	0.37	0.08	0.07	0.01	0.00159	1
0	Interstitial macrophages	Mllt1	0.27	0.15	0.13	0.02	0.0016	1
0	Interstitial macrophages	Nit2	0.38	0.16	0.14	0.02	0.0016	1
0	Interstitial macrophages	Smn1	0.27	0.25	0.23	0.02	0.00166	1
0	Interstitial macrophages	Nim1k	0.3	0.11	0.1	0.02	0.00167	1
0	Interstitial macrophages	Polrmt	0.48	0.08	0.07	0.01	0.00168	1
0	Interstitial macrophages	Bloc1s5	0.33	0.14	0.12	0.02	0.00171	1
0	Interstitial macrophages	Zfp637	0.34	0.15	0.13	0.02	0.00171	1
0	Interstitial macrophages	Mfap3l	0.33	0.12	0.1	0.02	0.00174	1
0	Interstitial macrophages	Gm15902	0.43	0.07	0.06	0.01	0.00174	1
0	Interstitial macrophages	Tchp	0.41	0.08	0.07	0.01	0.00175	1
0	Interstitial macrophages	Irgq	0.4	0.11	0.1	0.02	0.0018	1
0	Interstitial macrophages	Slc2a9	0.26	0.2	0.18	0.02	0.00185	1
0	Interstitial macrophages	Trappc11	0.3	0.22	0.21	0.02	0.00186	1
0	Interstitial macrophages	Pdpr	0.31	0.19	0.18	0.02	0.0019	1
0	Interstitial macrophages	Lekr1	0.36	0.09	0.07	0.01	0.00192	1
0	Interstitial macrophages	Fktn	0.31	0.17	0.15	0.02	0.00196	1
0	Interstitial macrophages	2900093K20Rik	0.44	0.07	0.06	0.01	0.00199	1
0	Interstitial macrophages	Spata48	0.45	0.07	0.06	0.01	0.00199	1
0	Interstitial macrophages	Fam98a	0.3	0.16	0.14	0.02	0.002	1
0	Interstitial macrophages	Prmt5	0.32	0.16	0.14	0.02	0.00201	1
0	Interstitial macrophages	Pomgnt1	0.37	0.11	0.1	0.02	0.00202	1
0	Interstitial macrophages	Ints2	0.4	0.12	0.1	0.02	0.00202	1
0	Interstitial macrophages	Mettl4	0.38	0.09	0.08	0.02	0.00204	1
0	Interstitial macrophages	Acot2	0.36	0.11	0.09	0.02	0.00207	1
0	Interstitial macrophages	Tdrkh	0.38	0.12	0.11	0.02	0.00209	1
0	Interstitial macrophages	Abt1	0.29	0.14	0.12	0.02	0.00212	1
0	Interstitial macrophages	Eva1b	0.26	0.1	0.08	0.02	0.00214	1
0	Interstitial macrophages	Elp3	0.27	0.16	0.14	0.02	0.00221	1
0	Interstitial macrophages	Glmn	0.3	0.19	0.17	0.02	0.00224	1
0	Interstitial macrophages	Tprn	0.37	0.09	0.08	0.01	0.00225	1
0	Interstitial macrophages	Gm44751	0.34	0.1	0.08	0.02	0.00225	1
0	Interstitial macrophages	Rhebl1	0.55	0.05	0.04	0.01	0.00228	1
0	Interstitial macrophages	Alg10b	0.28	0.22	0.21	0.02	0.00233	1
0	Interstitial macrophages	Dolk	0.36	0.13	0.12	0.02	0.00238	1
0	Interstitial macrophages	Ercc5	0.29	0.19	0.17	0.02	0.0024	1
0	Interstitial macrophages	Amacr	0.47	0.05	0.04	0.01	0.00241	1
0	Interstitial macrophages	Ptrh1	0.31	0.11	0.1	0.02	0.00251	1
0	Interstitial macrophages	Exosc4	0.27	0.22	0.2	0.02	0.00254	1
0	Interstitial macrophages	Ptgr1	0.29	0.18	0.17	0.02	0.00263	1
0	Interstitial macrophages	Mettl3	0.31	0.11	0.1	0.02	0.00265	1
0	Interstitial macrophages	Trim32	0.31	0.1	0.09	0.02	0.00269	1
0	Interstitial macrophages	Praf2	0.36	0.15	0.14	0.02	0.00271	1
0	Interstitial macrophages	Zfp35	0.35	0.08	0.07	0.01	0.00278	1
0	Interstitial macrophages	Zfp317	0.35	0.14	0.12	0.02	0.00282	1
0	Interstitial macrophages	Tmem186	0.39	0.07	0.05	0.01	0.00285	1
0	Interstitial macrophages	Pwp1	0.31	0.17	0.15	0.02	0.00287	1
0	Interstitial macrophages	Cmc4	0.31	0.12	0.1	0.02	0.00287	1
0	Interstitial macrophages	Dubr	0.27	0.18	0.16	0.02	0.00296	1
0	Interstitial macrophages	Zc3h11a	0.4	0.05	0.04	0.01	0.00303	1
0	Interstitial macrophages	Tfam	0.32	0.18	0.17	0.02	0.00308	1
0	Interstitial macrophages	Tfap4	0.39	0.06	0.05	0.01	0.00308	1
0	Interstitial macrophages	Lrrc42	0.27	0.18	0.17	0.02	0.0031	1
0	Interstitial macrophages	9430038I01Rik	0.26	0.24	0.23	0.02	0.00315	1
0	Interstitial macrophages	Rmi1	0.29	0.19	0.17	0.02	0.00316	1
0	Interstitial macrophages	Akap17b	0.5	0.06	0.05	0.01	0.0032	1
0	Interstitial macrophages	Exosc2	0.35	0.1	0.09	0.01	0.0032	1
0	Interstitial macrophages	Aldh18a1	0.42	0.07	0.06	0.01	0.00321	1
0	Interstitial macrophages	Gm15708	0.29	0.1	0.09	0.02	0.00322	1
0	Interstitial macrophages	Prkrip1	0.29	0.21	0.19	0.02	0.00327	1
0	Interstitial macrophages	Tceal1	0.37	0.05	0.04	0.01	0.00328	1
0	Interstitial macrophages	Man2c1os	0.32	0.1	0.08	0.02	0.00333	1
0	Interstitial macrophages	Btbd8	0.41	0.11	0.09	0.01	0.00338	1
0	Interstitial macrophages	Zfp593	0.32	0.18	0.17	0.02	0.00346	1
0	Interstitial macrophages	Rps19bp1	0.26	0.23	0.22	0.02	0.00352	1
0	Interstitial macrophages	Tada3	0.33	0.17	0.16	0.02	0.00372	1
0	Interstitial macrophages	Crbn	0.27	0.21	0.19	0.02	0.00383	1
0	Interstitial macrophages	Gm44686	0.46	0.06	0.05	0.01	0.00385	1
0	Interstitial macrophages	Mad2l1bp	0.27	0.17	0.15	0.02	0.00391	1
0	Interstitial macrophages	Akr1c13	0.3	0.16	0.14	0.02	0.00391	1
0	Interstitial macrophages	Spice1	0.35	0.11	0.1	0.01	0.00399	1
0	Interstitial macrophages	Fpgs	0.34	0.09	0.08	0.01	0.00401	1
0	Interstitial macrophages	Mgmt	0.27	0.19	0.17	0.02	0.00403	1
0	Interstitial macrophages	Slc25a15	0.3	0.14	0.13	0.02	0.00404	1
0	Interstitial macrophages	Tmem198b	0.36	0.12	0.1	0.02	0.00406	1
0	Interstitial macrophages	Elk1	0.36	0.1	0.09	0.01	0.00413	1
0	Interstitial macrophages	Yars2	0.39	0.07	0.05	0.01	0.00416	1
0	Interstitial macrophages	Rundc1	0.33	0.11	0.1	0.01	0.0043	1
0	Interstitial macrophages	Zfp825	0.4	0.09	0.08	0.01	0.00438	1
0	Interstitial macrophages	Pde12	0.31	0.2	0.18	0.02	0.00438	1
0	Interstitial macrophages	Zscan21	0.28	0.16	0.14	0.02	0.00442	1
0	Interstitial macrophages	Fem1a	0.26	0.2	0.19	0.02	0.00446	1
0	Interstitial macrophages	Zfr2	0.36	0.05	0.04	0.01	0.0045	1
0	Interstitial macrophages	Nol8	0.26	0.2	0.18	0.02	0.0046	1
0	Interstitial macrophages	Lrif1	0.26	0.25	0.24	0.01	0.00471	1
0	Interstitial macrophages	Ngrn	0.3	0.15	0.14	0.02	0.00474	1
0	Interstitial macrophages	Tomm40l	0.33	0.11	0.1	0.01	0.00484	1
0	Interstitial macrophages	Bivm	0.43	0.07	0.06	0.01	0.0049	1
0	Interstitial macrophages	2810402E24Rik	0.35	0.13	0.11	0.01	0.00502	1
0	Interstitial macrophages	Mrps35	0.26	0.21	0.19	0.02	0.00509	1
0	Interstitial macrophages	Glb1l	0.4	0.11	0.1	0.01	0.00519	1
0	Interstitial macrophages	Rnf215	0.27	0.21	0.2	0.02	0.00533	1
0	Interstitial macrophages	Rad1	0.39	0.08	0.07	0.01	0.0054	1
0	Interstitial macrophages	Acy1	0.51	0.05	0.04	0.01	0.00547	1
0	Interstitial macrophages	Dusp23	0.26	0.15	0.13	0.02	0.00554	1
0	Interstitial macrophages	Fastkd2	0.34	0.1	0.09	0.01	0.00563	1
0	Interstitial macrophages	Ifrd2	0.37	0.07	0.06	0.01	0.00574	1
0	Interstitial macrophages	Rrp12	0.37	0.11	0.1	0.01	0.00576	1
0	Interstitial macrophages	Dlg4	0.28	0.09	0.08	0.01	0.00576	1
0	Interstitial macrophages	Gbgt1	0.45	0.05	0.04	0.01	0.00599	1
0	Interstitial macrophages	Eif5a2	0.36	0.12	0.1	0.01	0.00602	1
0	Interstitial macrophages	Zbtb17	0.26	0.16	0.15	0.02	0.00609	1
0	Interstitial macrophages	Rdh13	0.33	0.09	0.08	0.01	0.0061	1
0	Interstitial macrophages	Chac2	0.32	0.07	0.06	0.01	0.00622	1
0	Interstitial macrophages	Cstf2	0.31	0.13	0.12	0.01	0.00625	1
0	Interstitial macrophages	Tsen15	0.32	0.13	0.12	0.01	0.00635	1
0	Interstitial macrophages	Cep97	0.35	0.08	0.07	0.01	0.00637	1
0	Interstitial macrophages	Eef1akmt4	0.38	0.08	0.07	0.01	0.00651	1
0	Interstitial macrophages	Usp20	0.43	0.09	0.08	0.01	0.00664	1
0	Interstitial macrophages	Zfp954	0.3	0.13	0.11	0.02	0.00669	1
0	Interstitial macrophages	Kcnj2	0.4	0.06	0.05	0.01	0.00672	1
0	Interstitial macrophages	Fbf1	0.28	0.09	0.08	0.01	0.00674	1
0	Interstitial macrophages	Zfp653	0.31	0.17	0.16	0.02	0.00691	1
0	Interstitial macrophages	Sec23a	0.27	0.25	0.23	0.01	0.00694	1
0	Interstitial macrophages	Limk2	0.3	0.15	0.13	0.02	0.00708	1
0	Interstitial macrophages	Gm49662	0.26	0.1	0.09	0.01	0.0072	1
0	Interstitial macrophages	R3hcc1	0.34	0.09	0.08	0.01	0.00735	1
0	Interstitial macrophages	F8a	0.37	0.13	0.12	0.01	0.00737	1
0	Interstitial macrophages	Mtif3	0.34	0.08	0.07	0.01	0.00742	1
0	Interstitial macrophages	Akap1	0.33	0.15	0.13	0.01	0.00761	1
0	Interstitial macrophages	Car13	0.33	0.07	0.06	0.01	0.00775	1
0	Interstitial macrophages	Ptges2	0.31	0.1	0.09	0.01	0.00805	1
0	Interstitial macrophages	Mthfd1	0.28	0.14	0.12	0.01	0.00806	1
0	Interstitial macrophages	Ppid	0.26	0.18	0.17	0.01	0.00822	1
0	Interstitial macrophages	Oxld1	0.47	0.06	0.05	0.01	0.00836	1
0	Interstitial macrophages	Dnajc17	0.28	0.12	0.11	0.01	0.00836	1
0	Interstitial macrophages	Extl2	0.27	0.14	0.13	0.01	0.00845	1
0	Interstitial macrophages	Dbr1	0.38	0.12	0.1	0.01	0.00874	1
0	Interstitial macrophages	Zfp994	0.29	0.15	0.14	0.01	0.00876	1
0	Interstitial macrophages	Rnf170	0.3	0.22	0.21	0.01	0.00881	1
0	Interstitial macrophages	Pfkfb2	0.26	0.16	0.15	0.02	0.00885	1
0	Interstitial macrophages	2610044O15Rik8	0.31	0.09	0.08	0.01	0.00886	1
0	Interstitial macrophages	Dgcr8	0.27	0.17	0.16	0.01	0.00887	1
0	Interstitial macrophages	Ccdc106	0.29	0.18	0.16	0.01	0.00898	1
0	Interstitial macrophages	Fitm2	0.41	0.06	0.05	0.01	0.00911	1
0	Interstitial macrophages	Eral1	0.37	0.08	0.07	0.01	0.00922	1
0	Interstitial macrophages	Zfp346	0.32	0.16	0.14	0.01	0.00942	1
0	Interstitial macrophages	Hikeshi	0.26	0.24	0.23	0.01	0.00945	1
0	Interstitial macrophages	Utp23	0.28	0.13	0.11	0.01	0.00951	1
0	Interstitial macrophages	Ttll3	0.28	0.13	0.11	0.01	0.00971	1
0	Interstitial macrophages	Gtpbp8	0.37	0.12	0.11	0.01	0.00981	1
0	Interstitial macrophages	Tcta	0.29	0.17	0.16	0.01	0.00982	1
0	Interstitial macrophages	Ccdc117	0.27	0.18	0.17	0.01	0.00984	1
1	Lining macrophages	Olfml3	2.23	0.9	0.26	0.64	0	0
1	Lining macrophages	S100b	2.09	0.84	0.2	0.64	0	0
1	Lining macrophages	Vcan	2.6	0.94	0.31	0.63	0	0
1	Lining macrophages	Sparc	2.36	0.98	0.36	0.61	0	0
1	Lining macrophages	Itgb5	2	0.97	0.38	0.59	0	0
1	Lining macrophages	Plxna4	1.96	0.88	0.32	0.57	0	0
1	Lining macrophages	Cx3cr1	1.72	0.91	0.35	0.56	0	0
1	Lining macrophages	Tgm2	1.66	0.86	0.32	0.54	0	0
1	Lining macrophages	Cspg4	1.91	0.86	0.33	0.53	0	0
1	Lining macrophages	F11r	1.72	0.94	0.43	0.5	0	0
1	Lining macrophages	Chst1	2.42	0.64	0.14	0.5	0	0
1	Lining macrophages	Adarb1	1.79	0.8	0.32	0.48	0	0
1	Lining macrophages	Syngr1	1.54	0.92	0.44	0.48	0	0
1	Lining macrophages	2510009E07Rik	1.6	0.95	0.49	0.46	0	0
1	Lining macrophages	St3gal5	1.58	0.82	0.37	0.45	0	0
1	Lining macrophages	Mtus1	1.56	0.78	0.33	0.45	0	0
1	Lining macrophages	Lhfpl2	1.55	0.73	0.29	0.45	0	0
1	Lining macrophages	Bnc2	1.86	0.63	0.18	0.44	0	0
1	Lining macrophages	Klf12	2.42	0.61	0.16	0.44	0	0
1	Lining macrophages	Ecscr	2.31	0.56	0.12	0.44	0	0
1	Lining macrophages	Amotl1	1.67	0.73	0.3	0.43	0	0
1	Lining macrophages	Fermt2	1.38	0.88	0.45	0.43	0	0
1	Lining macrophages	Pald1	1.65	0.7	0.28	0.43	0	0
1	Lining macrophages	Tmem86a	1.53	0.75	0.33	0.42	0	0
1	Lining macrophages	Havcr2	1.36	0.77	0.35	0.42	0	0
1	Lining macrophages	Pcolce2	2.35	0.57	0.15	0.42	0	0
1	Lining macrophages	Arhgap24	1.32	0.68	0.27	0.42	0	0
1	Lining macrophages	Pdlim7	1.73	0.7	0.29	0.41	0	0
1	Lining macrophages	Ass1	2.02	0.56	0.16	0.41	0	0
1	Lining macrophages	Fmnl3	1.44	0.77	0.37	0.4	0	0
1	Lining macrophages	Slc7a2	1.09	0.81	0.41	0.4	0	0
1	Lining macrophages	Arhgap22	1.48	0.92	0.53	0.4	0	0
1	Lining macrophages	Ccr5	1.63	0.69	0.29	0.4	0	0
1	Lining macrophages	Basp1	1.05	0.64	0.25	0.39	0	0
1	Lining macrophages	Scml4	1.65	0.71	0.32	0.39	0	0
1	Lining macrophages	Pmepa1	2.26	1	0.61	0.39	0	0
1	Lining macrophages	AU020206	1.3	0.66	0.27	0.39	0	0
1	Lining macrophages	Lpcat2	1.21	0.87	0.49	0.38	0	0
1	Lining macrophages	Cacna1a	1.16	0.84	0.47	0.37	0	0
1	Lining macrophages	Rp1	2.22	0.53	0.16	0.37	0	0
1	Lining macrophages	Olr1	2.11	0.51	0.14	0.37	0	0
1	Lining macrophages	Serpine1	2.24	0.51	0.14	0.37	0	0
1	Lining macrophages	Fabp3	1.76	0.55	0.19	0.37	0	0
1	Lining macrophages	Vsig4	1.96	0.93	0.56	0.37	0	0
1	Lining macrophages	Ctla2b	1.35	0.64	0.27	0.37	0	0
1	Lining macrophages	Enpp1	1.39	0.64	0.29	0.36	0	0
1	Lining macrophages	Fn1	1.6	0.98	0.63	0.35	0	0
1	Lining macrophages	Plaat3	1.25	0.76	0.41	0.35	0	0
1	Lining macrophages	Cxxc5	1.66	0.56	0.21	0.34	0	0
1	Lining macrophages	Bhlhe40	1	0.91	0.56	0.34	0	0
1	Lining macrophages	Tmem37	1.28	0.9	0.56	0.34	0	0
1	Lining macrophages	Dst	0.96	0.86	0.52	0.34	0	0
1	Lining macrophages	Slco2b1	1.07	0.9	0.58	0.32	0	0
1	Lining macrophages	Spire1	1.24	0.89	0.57	0.32	0	0
1	Lining macrophages	Itgav	1.42	0.96	0.64	0.32	0	0
1	Lining macrophages	Rhoc	1.13	0.87	0.55	0.32	0	0
1	Lining macrophages	2610307P16Rik	2.69	0.39	0.07	0.32	0	0
1	Lining macrophages	Tafa1	2.57	0.4	0.08	0.32	0	0
1	Lining macrophages	Col14a1	1.47	0.44	0.12	0.32	0	0
1	Lining macrophages	Dpysl3	1.19	0.89	0.58	0.31	0	0
1	Lining macrophages	Mob2	1.22	0.85	0.54	0.31	0	0
1	Lining macrophages	Tgfbr1	1.11	0.91	0.62	0.29	0	0
1	Lining macrophages	Anxa3	1.04	0.91	0.62	0.29	0	0
1	Lining macrophages	Arsb	1.51	0.99	0.7	0.29	0	0
1	Lining macrophages	Ltc4s	1.34	0.97	0.69	0.29	0	0
1	Lining macrophages	Dock4	0.96	0.94	0.66	0.28	0	0
1	Lining macrophages	Ccr1	1.08	0.91	0.63	0.28	0	0
1	Lining macrophages	Atp2b4	1.26	0.95	0.67	0.28	0	0
1	Lining macrophages	Nfia	1.5	0.99	0.75	0.24	0	0
1	Lining macrophages	Lair1	0.96	0.98	0.75	0.23	0	0
1	Lining macrophages	Chd9	0.96	0.92	0.71	0.21	0	0
1	Lining macrophages	Fmn1	0.91	0.95	0.74	0.21	0	0
1	Lining macrophages	Skil	0.91	0.97	0.76	0.21	0	0
1	Lining macrophages	Rasgef1b	0.92	0.97	0.76	0.21	0	0
1	Lining macrophages	Gpr34	1.01	0.98	0.78	0.2	0	0
1	Lining macrophages	Camk1	0.97	0.97	0.77	0.2	0	0
1	Lining macrophages	Tbxas1	0.91	0.95	0.76	0.19	0	0
1	Lining macrophages	Nfic	1.07	0.98	0.79	0.19	0	0
1	Lining macrophages	Aopep	0.78	0.98	0.8	0.18	0	0
1	Lining macrophages	Bin1	0.98	0.97	0.79	0.18	0	0
1	Lining macrophages	Trem2	1.05	0.99	0.81	0.18	0	0
1	Lining macrophages	Ldlrad4	1.09	0.98	0.8	0.18	0	0
1	Lining macrophages	Sh3bp5	0.86	0.98	0.81	0.17	0	0
1	Lining macrophages	Itgb2	0.85	0.98	0.83	0.15	0	0
1	Lining macrophages	Smim14	0.79	0.98	0.84	0.14	0	0
1	Lining macrophages	Adgre5	0.74	1	0.88	0.12	0	0
1	Lining macrophages	Man2b1	0.79	0.98	0.86	0.12	0	0
1	Lining macrophages	Zfhx3	0.74	0.99	0.9	0.08	0	0
1	Lining macrophages	Hexb	0.96	1	0.92	0.08	0	0
1	Lining macrophages	Pltp	0.7	1	0.92	0.07	0	0
1	Lining macrophages	Ctsd	0.92	0.99	0.93	0.06	0	0
1	Lining macrophages	Lrp1	0.84	1	0.94	0.06	0	0
1	Lining macrophages	C1qb	0.54	1	0.94	0.06	0	0
1	Lining macrophages	C1qc	0.56	1	0.94	0.06	0	0
1	Lining macrophages	Srgn	1.21	1	0.95	0.05	0	0
1	Lining macrophages	C1qa	0.65	1	0.95	0.05	0	0
1	Lining macrophages	Timp2	1.1	1	0.96	0.04	0	0
1	Lining macrophages	Macf1	0.67	1	0.96	0.04	0	0
1	Lining macrophages	Elmo1	0.74	1	0.97	0.03	0	0
1	Lining macrophages	Emp3	0.75	1	0.98	0.02	0	0
1	Lining macrophages	Gpx1	0.61	0.99	0.97	0.02	0	0
1	Lining macrophages	Mef2a	0.67	1	0.99	0.01	0	0
1	Lining macrophages	Cst3	0.72	1	1	0	0	0
1	Lining macrophages	Camk2n1	1.79	0.42	0.13	0.29	2.06e-305	6.66e-301
1	Lining macrophages	4930440I19Rik	2.44	0.31	0.07	0.24	1.21e-302	3.9e-298
1	Lining macrophages	Rarb	1.19	0.76	0.42	0.34	6.49e-299	2.09e-294
1	Lining macrophages	Axl	1.02	0.71	0.34	0.37	1.55e-297	5e-293
1	Lining macrophages	Pbxip1	1.14	0.76	0.44	0.33	3.22e-296	1.04e-291
1	Lining macrophages	Fgf2	1.96	0.33	0.08	0.25	1.97e-293	6.36e-289
1	Lining macrophages	Slc2a6	1.52	0.53	0.22	0.32	5.49e-293	1.77e-288
1	Lining macrophages	Plcl1	1.21	0.76	0.42	0.34	6.59e-293	2.13e-288
1	Lining macrophages	Synpo	1.41	0.59	0.27	0.32	1.51e-290	4.87e-286
1	Lining macrophages	Sgk1	1.35	0.65	0.31	0.34	2.18e-288	7.05e-284
1	Lining macrophages	Tpbgl	1.56	0.51	0.2	0.31	9.42e-288	3.04e-283
1	Lining macrophages	Phtf2	1.24	0.82	0.52	0.3	1.64e-287	5.3e-283
1	Lining macrophages	Stk38l	1.42	0.62	0.3	0.32	1.63e-283	5.27e-279
1	Lining macrophages	Ttc28	1.03	0.83	0.52	0.31	1.69e-283	5.45e-279
1	Lining macrophages	Bcl2a1b	1	0.69	0.32	0.37	2.71e-283	8.75e-279
1	Lining macrophages	Slc9a3r2	1.22	0.69	0.37	0.32	4.1e-278	1.32e-273
1	Lining macrophages	Nupr1	0.98	0.97	0.81	0.16	6.34e-277	2.05e-272
1	Lining macrophages	Inpp5d	0.74	0.98	0.87	0.11	3.75e-275	1.21e-270
1	Lining macrophages	Htra3	1.26	0.37	0.11	0.26	1.07e-274	3.46e-270
1	Lining macrophages	Cd37	0.8	0.92	0.73	0.2	1.63e-274	5.27e-270
1	Lining macrophages	4933406I18Rik	1.36	0.63	0.3	0.33	1.95e-272	6.3e-268
1	Lining macrophages	Rai14	1.12	0.74	0.41	0.33	5.51e-272	1.78e-267
1	Lining macrophages	Rasgrp3	0.88	0.93	0.67	0.26	4.57e-270	1.48e-265
1	Lining macrophages	Atp2a3	1.07	0.77	0.47	0.31	4.14e-269	1.34e-264
1	Lining macrophages	Adamtsl2	3.26	0.17	0.02	0.15	2.14e-267	6.91e-263
1	Lining macrophages	Cd9	0.61	1	0.8	0.2	1.93e-263	6.24e-259
1	Lining macrophages	Ophn1	0.78	0.97	0.79	0.18	1.15e-262	3.71e-258
1	Lining macrophages	Tmbim1	0.77	0.92	0.72	0.19	2e-260	6.44e-256
1	Lining macrophages	Myo1e	0.77	0.96	0.73	0.23	1.51e-259	4.87e-255
1	Lining macrophages	Tspo	0.62	0.98	0.92	0.06	2.33e-258	7.52e-254
1	Lining macrophages	Nbl1	1.48	0.37	0.12	0.25	2.57e-258	8.31e-254
1	Lining macrophages	Tmcc3	0.95	0.83	0.53	0.3	4.8e-258	1.55e-253
1	Lining macrophages	Pde3b	0.9	0.88	0.62	0.27	1.15e-257	3.72e-253
1	Lining macrophages	Sulf2	0.61	0.98	0.87	0.11	6.67e-256	2.15e-251
1	Lining macrophages	Klhl6	1.11	0.74	0.44	0.3	1.3e-253	4.2e-249
1	Lining macrophages	Itgam	0.6	0.99	0.9	0.09	1.91e-253	6.16e-249
1	Lining macrophages	Nes	2.81	0.2	0.03	0.17	2.2e-253	7.09e-249
1	Lining macrophages	Tcf7	3.01	0.17	0.02	0.15	4.08e-253	1.32e-248
1	Lining macrophages	Tcim	1.47	0.52	0.23	0.3	7.74e-253	2.5e-248
1	Lining macrophages	Ctla2a	1.51	0.37	0.12	0.26	1.03e-252	3.34e-248
1	Lining macrophages	Ets1	1.44	0.35	0.11	0.24	1.54e-252	4.97e-248
1	Lining macrophages	Fbxw7	0.81	0.94	0.75	0.18	8.62e-250	2.78e-245
1	Lining macrophages	Scn1b	1.1	0.69	0.38	0.31	1.25e-249	4.02e-245
1	Lining macrophages	Cdk6	0.81	0.91	0.68	0.22	7.44e-248	2.4e-243
1	Lining macrophages	Nedd9	0.71	0.95	0.77	0.18	2.06e-247	6.65e-243
1	Lining macrophages	Usp2	1.55	0.41	0.15	0.27	3.21e-247	1.04e-242
1	Lining macrophages	Rhoa	0.41	1	0.99	0.01	4.71e-247	1.52e-242
1	Lining macrophages	Sox4	1.99	0.29	0.08	0.21	2.34e-246	7.55e-242
1	Lining macrophages	Mtmr7	1.69	0.39	0.13	0.25	3.83e-242	1.24e-237
1	Lining macrophages	Pdgfb	1.21	0.65	0.34	0.3	6.23e-238	2.01e-233
1	Lining macrophages	Cpne4	2	0.32	0.09	0.22	7.19e-238	2.32e-233
1	Lining macrophages	Srgap2	0.68	0.99	0.93	0.06	5.52e-236	1.78e-231
1	Lining macrophages	Atxn1	0.79	0.91	0.64	0.27	6.33e-236	2.04e-231
1	Lining macrophages	Adam15	0.62	0.97	0.84	0.13	8.08e-235	2.61e-230
1	Lining macrophages	Lyve1	0.59	0.99	0.83	0.16	1.28e-234	4.13e-230
1	Lining macrophages	Tuba1a	0.76	0.93	0.74	0.19	1.39e-234	4.5e-230
1	Lining macrophages	Lrrfip1	0.69	0.98	0.84	0.14	5.77e-234	1.86e-229
1	Lining macrophages	Snta1	1.15	0.67	0.38	0.29	5.9e-234	1.91e-229
1	Lining macrophages	Slc6a6	0.45	1	0.98	0.02	6.16e-232	1.99e-227
1	Lining macrophages	Fam3c	1.01	0.75	0.46	0.29	1.05e-228	3.39e-224
1	Lining macrophages	Mlph	1.85	0.33	0.1	0.22	1.56e-224	5.02e-220
1	Lining macrophages	Ank2	0.75	0.95	0.71	0.24	1.93e-221	6.22e-217
1	Lining macrophages	Phlda3	1.66	0.35	0.12	0.23	4.51e-219	1.46e-214
1	Lining macrophages	Zmiz1	0.57	0.99	0.92	0.07	1.34e-218	4.31e-214
1	Lining macrophages	Mgat5	0.87	0.85	0.61	0.24	3.23e-218	1.04e-213
1	Lining macrophages	Msrb2	1.48	0.43	0.17	0.26	6.02e-217	1.94e-212
1	Lining macrophages	Ski	0.55	0.98	0.9	0.08	6.12e-217	1.97e-212
1	Lining macrophages	Fam20a	1.39	0.52	0.25	0.27	9.04e-217	2.92e-212
1	Lining macrophages	Apbb2	1.23	0.47	0.2	0.27	2.16e-213	6.96e-209
1	Lining macrophages	Dapk1	0.74	0.96	0.83	0.12	1.26e-212	4.08e-208
1	Lining macrophages	Fchsd2	0.81	0.96	0.81	0.15	3.44e-212	1.11e-207
1	Lining macrophages	Abcc3	1.05	0.66	0.37	0.29	6.94e-212	2.24e-207
1	Lining macrophages	Nuak1	1.19	0.58	0.29	0.29	1.57e-209	5.07e-205
1	Lining macrophages	Golm1	1.53	0.4	0.16	0.24	1.64e-209	5.3e-205
1	Lining macrophages	B4galt1	0.79	0.89	0.69	0.2	8.88e-209	2.87e-204
1	Lining macrophages	Dock8	0.68	0.94	0.79	0.16	1.29e-208	4.15e-204
1	Lining macrophages	Timd4	0.97	0.67	0.36	0.31	2.59e-208	8.36e-204
1	Lining macrophages	Grn	0.46	1	0.98	0.02	1.68e-204	5.41e-200
1	Lining macrophages	Dhrs3	0.64	0.94	0.77	0.17	3.82e-204	1.23e-199
1	Lining macrophages	Actn1	0.95	0.68	0.39	0.29	9.72e-204	3.14e-199
1	Lining macrophages	Spns2	1.79	0.31	0.1	0.21	1.01e-203	3.26e-199
1	Lining macrophages	Rftn1	0.66	0.95	0.8	0.14	4.24e-203	1.37e-198
1	Lining macrophages	Ncf1	0.59	0.96	0.81	0.15	2.46e-202	7.95e-198
1	Lining macrophages	Bcl2	1.2	0.65	0.39	0.27	1.04e-201	3.37e-197
1	Lining macrophages	Camk2d	0.63	0.95	0.78	0.17	7.6e-201	2.45e-196
1	Lining macrophages	Ctss	0.35	1	0.98	0.02	7.03e-200	2.27e-195
1	Lining macrophages	Polr2e	0.81	0.84	0.62	0.22	1.68e-199	5.43e-195
1	Lining macrophages	Akap13	0.53	1	0.97	0.03	1.56e-198	5.05e-194
1	Lining macrophages	Cfh	0.49	1	0.87	0.13	9.08e-196	2.93e-191
1	Lining macrophages	S1pr1	0.79	0.84	0.58	0.26	2.46e-195	7.94e-191
1	Lining macrophages	S100a13	0.56	0.96	0.86	0.1	2.29e-192	7.4e-188
1	Lining macrophages	Pard3b	0.99	0.57	0.29	0.28	4.18e-191	1.35e-186
1	Lining macrophages	Cyba	0.43	0.99	0.97	0.03	7.73e-189	2.5e-184
1	Lining macrophages	Folr2	0.54	0.98	0.83	0.16	2.2e-188	7.1e-184
1	Lining macrophages	4931406P16Rik	0.83	0.81	0.57	0.23	1.22e-187	3.94e-183
1	Lining macrophages	Fry	0.69	0.93	0.73	0.19	2.24e-187	7.23e-183
1	Lining macrophages	Fxyd5	0.47	0.99	0.93	0.06	5.87e-187	1.9e-182
1	Lining macrophages	Cd109	0.77	0.83	0.57	0.27	2.3e-186	7.42e-182
1	Lining macrophages	Pag1	0.84	0.78	0.51	0.27	4.72e-186	1.52e-181
1	Lining macrophages	Pls3	0.79	0.79	0.5	0.28	4.68e-185	1.51e-180
1	Lining macrophages	Myh9	0.54	0.96	0.87	0.09	7.66e-183	2.47e-178
1	Lining macrophages	Rnf180	0.81	0.81	0.56	0.25	3.21e-182	1.04e-177
1	Lining macrophages	Ccn4	2.72	0.16	0.03	0.13	1.12e-181	3.62e-177
1	Lining macrophages	Arhgef28	1.62	0.25	0.07	0.18	3.31e-181	1.07e-176
1	Lining macrophages	Zdhhc14	0.62	0.98	0.85	0.13	7.4e-181	2.39e-176
1	Lining macrophages	Lgals9	0.83	0.76	0.53	0.23	2.92e-179	9.42e-175
1	Lining macrophages	Il21r	1.27	0.36	0.14	0.22	1.85e-178	5.99e-174
1	Lining macrophages	Itsn2	0.59	0.95	0.85	0.1	3.08e-178	9.94e-174
1	Lining macrophages	Tbc1d16	1.19	0.48	0.23	0.25	1.45e-177	4.67e-173
1	Lining macrophages	Morrbid	1.04	0.58	0.32	0.26	3.4e-176	1.1e-171
1	Lining macrophages	Tnfrsf21	0.87	0.73	0.47	0.26	8.69e-175	2.8e-170
1	Lining macrophages	Gnaq	0.46	1	0.98	0.02	1.28e-174	4.15e-170
1	Lining macrophages	Cotl1	0.51	0.96	0.88	0.09	2.38e-174	7.7e-170
1	Lining macrophages	Gng5	0.43	0.98	0.94	0.04	2.65e-174	8.57e-170
1	Lining macrophages	Clec5a	0.76	0.81	0.57	0.24	1.79e-173	5.79e-169
1	Lining macrophages	Arl4c	0.68	0.87	0.64	0.23	1.05e-171	3.4e-167
1	Lining macrophages	Fgf13	1.81	0.25	0.08	0.18	5.87e-171	1.9e-166
1	Lining macrophages	Myl6	0.39	0.99	0.98	0.01	2.49e-170	8.05e-166
1	Lining macrophages	Myo1f	0.7	0.81	0.57	0.24	1.17e-169	3.78e-165
1	Lining macrophages	C3ar1	0.49	0.98	0.87	0.11	1.75e-169	5.64e-165
1	Lining macrophages	Sgcg	3.24	0.11	0.01	0.1	5.6e-168	1.81e-163
1	Lining macrophages	Wasf2	0.45	0.98	0.93	0.05	7.47e-168	2.41e-163
1	Lining macrophages	Pik3r5	0.56	0.91	0.71	0.2	1.44e-167	4.64e-163
1	Lining macrophages	Calcrl	1	0.65	0.4	0.26	1.88e-167	6.07e-163
1	Lining macrophages	Rassf8	0.9	0.69	0.44	0.25	4.14e-167	1.34e-162
1	Lining macrophages	Tanc1	1.41	0.35	0.14	0.21	4.32e-167	1.39e-162
1	Lining macrophages	Plxnb2	0.6	0.9	0.74	0.16	9.57e-165	3.09e-160
1	Lining macrophages	Etl4	1.22	0.44	0.21	0.23	1.21e-164	3.92e-160
1	Lining macrophages	Tns1	0.46	1	0.89	0.11	1.66e-164	5.36e-160
1	Lining macrophages	Rnase4	0.42	0.99	0.89	0.09	9.33e-164	3.01e-159
1	Lining macrophages	Ostf1	0.45	0.98	0.9	0.07	1.26e-163	4.08e-159
1	Lining macrophages	Slit2	2.74	0.13	0.02	0.11	1.31e-163	4.22e-159
1	Lining macrophages	Slc16a3	0.82	0.6	0.32	0.27	1.73e-163	5.58e-159
1	Lining macrophages	Ppp1r14b	0.55	0.92	0.78	0.15	2.57e-163	8.29e-159
1	Lining macrophages	Endod1	1.04	0.58	0.33	0.25	3.96e-163	1.28e-158
1	Lining macrophages	Klc1	0.68	0.87	0.67	0.2	3.62e-162	1.17e-157
1	Lining macrophages	Mgat4a	0.75	0.77	0.53	0.25	4.15e-162	1.34e-157
1	Lining macrophages	Ggta1	0.98	0.47	0.22	0.25	7.77e-162	2.51e-157
1	Lining macrophages	Gpr137b	0.61	0.9	0.71	0.19	1.22e-160	3.92e-156
1	Lining macrophages	Eya4	1.24	0.43	0.2	0.23	3.36e-160	1.09e-155
1	Lining macrophages	Mvb12b	1.16	0.41	0.18	0.23	3.49e-159	1.13e-154
1	Lining macrophages	Hdac9	0.67	0.91	0.72	0.19	4.75e-159	1.53e-154
1	Lining macrophages	Rab31	0.45	0.99	0.92	0.07	5.49e-159	1.77e-154
1	Lining macrophages	Gm41307	1.34	0.39	0.17	0.22	2.53e-158	8.18e-154
1	Lining macrophages	Rhoq	0.67	0.81	0.6	0.21	3.13e-158	1.01e-153
1	Lining macrophages	App	0.38	1	0.98	0.02	4.56e-158	1.47e-153
1	Lining macrophages	Lrrk1	0.84	0.78	0.57	0.21	3.47e-157	1.12e-152
1	Lining macrophages	Kif13b	0.69	0.87	0.67	0.2	3.06e-156	9.87e-152
1	Lining macrophages	Kank2	0.73	0.77	0.52	0.26	4.93e-156	1.59e-151
1	Lining macrophages	Atox1	0.49	0.95	0.85	0.1	6.05e-156	1.95e-151
1	Lining macrophages	Nrip1	0.8	0.81	0.6	0.21	3.11e-155	1e-150
1	Lining macrophages	Selenom	0.62	0.87	0.66	0.21	4.14e-155	1.34e-150
1	Lining macrophages	Sigmar1	0.84	0.68	0.43	0.25	7.78e-155	2.51e-150
1	Lining macrophages	Plcg2	0.63	0.84	0.63	0.21	3.33e-154	1.08e-149
1	Lining macrophages	Dnm3	1.44	0.33	0.13	0.2	4.19e-154	1.35e-149
1	Lining macrophages	Tpcn1	0.66	0.85	0.65	0.2	4.26e-154	1.38e-149
1	Lining macrophages	Npc2	0.33	1	0.99	0.01	1.24e-153	4e-149
1	Lining macrophages	Gm26542	1.09	0.57	0.33	0.24	8.88e-153	2.87e-148
1	Lining macrophages	Sh3glb1	0.35	0.99	0.97	0.02	1.98e-152	6.39e-148
1	Lining macrophages	Smad7	1.09	0.42	0.2	0.23	5.56e-152	1.79e-147
1	Lining macrophages	Hes1	1.07	0.45	0.22	0.23	1.14e-150	3.69e-146
1	Lining macrophages	Slc7a7	1.02	0.57	0.33	0.24	2.7e-149	8.72e-145
1	Lining macrophages	Nme2	0.39	0.98	0.95	0.03	3.53e-149	1.14e-144
1	Lining macrophages	S100a4	0.34	1	0.99	0.01	6.74e-149	2.18e-144
1	Lining macrophages	Hvcn1	1.12	0.38	0.16	0.22	1.3e-148	4.19e-144
1	Lining macrophages	Hpgds	0.65	0.77	0.5	0.27	7.44e-148	2.4e-143
1	Lining macrophages	Fhod1	1.16	0.44	0.22	0.22	1.09e-147	3.52e-143
1	Lining macrophages	Rapgef5	1.37	0.3	0.12	0.18	6e-147	1.94e-142
1	Lining macrophages	Stk38	0.73	0.81	0.61	0.2	9.38e-147	3.03e-142
1	Lining macrophages	Rnf145	0.79	0.7	0.46	0.24	1.36e-144	4.38e-140
1	Lining macrophages	Cd40	0.71	0.75	0.51	0.24	2.6e-144	8.38e-140
1	Lining macrophages	Tnfrsf11a	0.66	0.87	0.7	0.17	5.95e-143	1.92e-138
1	Lining macrophages	Stom	0.61	0.85	0.65	0.2	4.33e-142	1.4e-137
1	Lining macrophages	Gna15	0.89	0.6	0.36	0.24	1.12e-141	3.6e-137
1	Lining macrophages	Ntpcr	0.93	0.58	0.34	0.24	2.07e-141	6.67e-137
1	Lining macrophages	Cd300c2	0.66	0.69	0.42	0.27	2.27e-141	7.33e-137
1	Lining macrophages	Cux1	0.47	0.96	0.86	0.1	1.38e-140	4.45e-136
1	Lining macrophages	Pacs1	0.76	0.77	0.54	0.23	2.36e-140	7.63e-136
1	Lining macrophages	Rab11a	0.47	0.95	0.83	0.12	3.24e-139	1.05e-134
1	Lining macrophages	Cebpzos	0.93	0.57	0.33	0.23	3.84e-139	1.24e-134
1	Lining macrophages	Cyfip1	0.41	0.99	0.92	0.06	8.81e-139	2.85e-134
1	Lining macrophages	Commd10	0.76	0.79	0.57	0.21	9.87e-139	3.19e-134
1	Lining macrophages	Fer	0.68	0.81	0.57	0.24	2.94e-138	9.49e-134
1	Lining macrophages	Arl11	0.96	0.56	0.33	0.23	7.32e-138	2.36e-133
1	Lining macrophages	Chsy1	0.95	0.57	0.34	0.23	2.99e-137	9.66e-133
1	Lining macrophages	Nxpe2	1.72	0.21	0.07	0.15	1.48e-136	4.78e-132
1	Lining macrophages	Mrpl33	0.49	0.93	0.8	0.13	1.94e-136	6.26e-132
1	Lining macrophages	Fndc3b	0.43	0.97	0.9	0.07	1.41e-135	4.57e-131
1	Lining macrophages	Ndufb9	0.51	0.91	0.78	0.13	3.26e-135	1.05e-130
1	Lining macrophages	Uchl3	0.81	0.69	0.46	0.23	3.37e-135	1.09e-130
1	Lining macrophages	Lypd6	3	0.11	0.02	0.09	1.99e-134	6.44e-130
1	Lining macrophages	Shisa5	0.46	0.94	0.84	0.1	2.23e-134	7.2e-130
1	Lining macrophages	Prelid3a	1.65	0.24	0.08	0.15	3.96e-131	1.28e-126
1	Lining macrophages	2610203C22Rik	0.68	0.81	0.59	0.22	1.34e-130	4.32e-126
1	Lining macrophages	Fcer1g	0.29	1	0.98	0.02	2.13e-130	6.87e-126
1	Lining macrophages	Aim2	0.68	0.79	0.59	0.2	6.24e-130	2.01e-125
1	Lining macrophages	Zbtb7c	0.69	0.75	0.52	0.23	1.57e-129	5.08e-125
1	Lining macrophages	Pdpn	0.65	0.5	0.26	0.23	2.43e-128	7.85e-124
1	Lining macrophages	Oxct1	0.53	0.93	0.79	0.14	5.57e-128	1.8e-123
1	Lining macrophages	Pitpna	0.32	1	0.98	0.02	6.68e-128	2.16e-123
1	Lining macrophages	Anapc15	1.01	0.5	0.28	0.22	4.56e-127	1.47e-122
1	Lining macrophages	Ppia	0.29	0.99	0.99	0	1.69e-125	5.46e-121
1	Lining macrophages	Serpinb6a	0.45	0.97	0.84	0.13	1.93e-125	6.22e-121
1	Lining macrophages	Mtdh	0.44	0.97	0.89	0.08	3.44e-125	1.11e-120
1	Lining macrophages	Sash1	0.46	0.95	0.82	0.13	3.81e-125	1.23e-120
1	Lining macrophages	Tnfsf12	0.59	0.83	0.64	0.19	3.9e-125	1.26e-120
1	Lining macrophages	Slc38a6	0.73	0.76	0.56	0.2	4.4e-125	1.42e-120
1	Lining macrophages	Apobec2	1.85	0.19	0.06	0.13	5.39e-125	1.74e-120
1	Lining macrophages	Rgs10	0.4	0.97	0.88	0.09	8.31e-125	2.68e-120
1	Lining macrophages	Syne1	0.66	0.75	0.53	0.23	2.5e-124	8.06e-120
1	Lining macrophages	Tgfbi	0.31	1	0.99	0.01	2.93e-124	9.47e-120
1	Lining macrophages	Adamts10	1.22	0.39	0.19	0.19	1.08e-122	3.49e-118
1	Lining macrophages	Abhd12	0.48	0.9	0.76	0.14	3.63e-122	1.17e-117
1	Lining macrophages	Clec12a	0.58	0.8	0.56	0.23	1.79e-121	5.77e-117
1	Lining macrophages	Fyn	0.48	0.86	0.65	0.21	1.89e-121	6.1e-117
1	Lining macrophages	Cmya5	1.59	0.22	0.08	0.15	2.01e-121	6.49e-117
1	Lining macrophages	Jam2	1.94	0.2	0.07	0.13	2.14e-121	6.91e-117
1	Lining macrophages	Calml4	1.08	0.39	0.19	0.2	4.32e-121	1.39e-116
1	Lining macrophages	Bst1	0.76	0.64	0.42	0.22	4.9e-121	1.58e-116
1	Lining macrophages	Asah1	0.41	0.95	0.87	0.09	6.54e-121	2.11e-116
1	Lining macrophages	Kirrel	1.39	0.21	0.07	0.14	6.91e-121	2.23e-116
1	Lining macrophages	Hebp1	0.81	0.59	0.36	0.23	3.99e-120	1.29e-115
1	Lining macrophages	Ncor2	0.66	0.76	0.56	0.2	9.1e-120	2.94e-115
1	Lining macrophages	Mfhas1	0.67	0.78	0.57	0.2	2.19e-119	7.07e-115
1	Lining macrophages	Plec	0.43	0.98	0.87	0.1	1.15e-118	3.72e-114
1	Lining macrophages	Stau2	0.86	0.55	0.34	0.22	3.13e-118	1.01e-113
1	Lining macrophages	Msn	0.32	0.99	0.97	0.03	3.32e-117	1.07e-112
1	Lining macrophages	Lsp1	0.35	0.92	0.72	0.2	4.93e-117	1.59e-112
1	Lining macrophages	Sec14l1	0.52	0.88	0.73	0.15	2.17e-116	7.02e-112
1	Lining macrophages	Tspan18	2.15	0.14	0.04	0.1	8.28e-116	2.67e-111
1	Lining macrophages	Hivep3	0.72	0.69	0.48	0.22	8.4e-116	2.71e-111
1	Lining macrophages	Layn	1.12	0.39	0.2	0.19	1.35e-115	4.36e-111
1	Lining macrophages	Comt	0.55	0.84	0.67	0.17	1.41e-115	4.57e-111
1	Lining macrophages	Adap2	0.6	0.76	0.54	0.22	1.48e-115	4.79e-111
1	Lining macrophages	Cacna1d	0.58	0.74	0.51	0.23	4.25e-114	1.37e-109
1	Lining macrophages	Snx24	0.58	0.88	0.71	0.17	2e-113	6.47e-109
1	Lining macrophages	Large1	0.61	0.75	0.53	0.22	3.01e-112	9.71e-108
1	Lining macrophages	Prune2	0.53	0.88	0.67	0.21	6.22e-112	2.01e-107
1	Lining macrophages	Nckap1l	0.46	0.92	0.78	0.13	8.11e-112	2.62e-107
1	Lining macrophages	Tmx4	0.86	0.58	0.37	0.21	1.31e-111	4.24e-107
1	Lining macrophages	Clstn1	1.1	0.32	0.15	0.17	5.59e-111	1.8e-106
1	Lining macrophages	Spn	1.07	0.34	0.16	0.18	1.57e-110	5.07e-106
1	Lining macrophages	Zfp608	0.76	0.66	0.46	0.21	1.59e-110	5.12e-106
1	Lining macrophages	Dnm1	0.47	0.92	0.73	0.2	1.94e-110	6.27e-106
1	Lining macrophages	Rtcb	0.68	0.68	0.48	0.2	2.38e-110	7.67e-106
1	Lining macrophages	Crip1	0.3	1	1	0	4.69e-110	1.51e-105
1	Lining macrophages	Prkcb	0.42	0.96	0.82	0.14	7.87e-110	2.54e-105
1	Lining macrophages	Tagap	0.85	0.49	0.28	0.21	3.1e-109	1e-104
1	Lining macrophages	Agmo	0.53	0.9	0.71	0.19	1.57e-108	5.08e-104
1	Lining macrophages	Tulp4	0.55	0.86	0.7	0.16	2.74e-108	8.85e-104
1	Lining macrophages	Phlpp1	0.55	0.76	0.55	0.21	6.54e-108	2.11e-103
1	Lining macrophages	Tle4	0.48	0.92	0.8	0.13	7.72e-108	2.49e-103
1	Lining macrophages	Smurf2	0.47	0.92	0.79	0.13	1.03e-107	3.31e-103
1	Lining macrophages	Cxcr4	0.63	0.65	0.43	0.23	1.13e-107	3.66e-103
[truncated: 24,124 more rows]

## Sheet: Table S5
Table S5. Single-cell differential expression between ages Single-cell-level gene expression was compared between age groups by sex using Seurat’s implementation of the Wilcoxon rank-sum test (FindMarkers()). Only genes with mean |log2FC|>0.25 and expression in ≥0.05 of cluster cells and adjust P<0.05 are shown. P-values <4.9E-324 are shown as zeros. Log2FC, log(2) fold change; Pct.old., proporti…
Gene	Sex	Cell type	Log2FC (mean)	Pct.old	Pct.young	Diff. Pct.	P	P_FDR
Flt1	Female	Lining macrophages	2.535	0.605	0.179	0.426	1.61e-104	6.41e-100
Txn1	Female	Interstitial macrophages	0.876	0.94	0.867	0.073	8.62e-85	1.72e-80
Cmss1	Male	Lining macrophages	-0.613	0.994	1	-0.006	2.42e-82	8.53e-78
Slc7a2	Female	Lining macrophages	1.236	0.938	0.818	0.12	1.2e-77	1.6e-73
Neat1	Female	Interstitial macrophages	-0.616	0.982	0.997	-0.015	1.32e-76	1.32e-72
Cmss1	Female	Interstitial macrophages	0.893	0.923	0.819	0.104	3.43e-76	2.74e-72
Cox7c	Female	Interstitial macrophages	0.603	0.966	0.939	0.027	1.52e-74	1.01e-70
Lars2	Female	Interstitial macrophages	0.914	0.876	0.711	0.165	1.97e-72	1.12e-68
Arg1	Female	Lining macrophages	2.345	0.437	0.133	0.304	8.58e-67	4.28e-63
C130026I21Rik	Female	Lining macrophages	2.848	0.389	0.102	0.287	1.7e-64	7.55e-61
Camk1d	Female	Interstitial macrophages	0.544	0.999	0.992	0.007	2.17e-59	8.64e-56
Dclre1c	Female	Interstitial macrophages	-0.919	0.673	0.844	-0.171	5.37e-59	1.95e-55
Btaf1	Female	Interstitial macrophages	-0.871	0.715	0.859	-0.144	2.1e-58	6.98e-55
Actg1	Female	Lining macrophages	-0.494	0.989	1	-0.011	1.6e-57	4.92e-54
Camk1d	Female	Lining macrophages	0.584	1	0.999	0.001	4.71e-56	1.34e-52
Lars2	Female	Lining macrophages	0.852	0.916	0.83	0.086	5.41e-56	1.44e-52
Snx8	Female	Interstitial macrophages	-0.775	0.801	0.92	-0.119	9.76e-56	2.43e-52
Jund	Female	Interstitial macrophages	-0.559	0.984	0.996	-0.012	7.89e-55	1.85e-51
Slc7a2	Female	Interstitial macrophages	1.683	0.562	0.323	0.239	1.02e-54	2.27e-51
Mat2a	Female	Interstitial macrophages	-0.638	0.897	0.96	-0.063	3.85e-53	8.08e-50
Cmss1	Male	Interstitial macrophages	-0.51	0.982	0.991	-0.009	1.26e-50	2.22e-46
Cmss1	Female	Lining macrophages	0.751	0.971	0.932	0.039	6.42e-49	1.28e-45
Arl6ip5	Male	Lining macrophages	-0.915	0.4	0.688	-0.288	7.08e-49	8.33e-45
Hmgb1	Female	Interstitial macrophages	0.496	0.949	0.923	0.026	4.89e-48	9.29e-45
Csf1r	Female	Interstitial macrophages	-0.322	0.992	0.995	-0.003	8.63e-48	1.57e-44
Hsp90ab1	Female	Interstitial macrophages	0.383	0.991	0.983	0.008	3.13e-47	5.44e-44
Ecm1	Female	Interstitial macrophages	0.5	0.966	0.955	0.011	6.48e-47	1.08e-43
Hspa12a	Male	Lining macrophages	1.925	0.309	0.09	0.219	1.21e-46	1.07e-42
Rnf10	Male	Interstitial macrophages	-0.857	0.388	0.626	-0.238	4.77e-45	3.37e-41
Ubc	Female	Interstitial macrophages	-0.499	0.971	0.985	-0.014	1.44e-44	2.31e-41
Retnla	Male	Lining macrophages	-1.235	0.258	0.544	-0.286	9.35e-44	5.33e-40
Rnf10	Male	Lining macrophages	-0.831	0.41	0.685	-0.275	1.06e-43	5.33e-40
S100a6	Female	Interstitial macrophages	0.491	0.997	0.999	-0.002	1.69e-43	2.59e-40
Lgmn	Female	Interstitial macrophages	-0.373	0.994	0.997	-0.003	3.23e-43	4.77e-40
Plekhg5	Female	Interstitial macrophages	-0.767	0.739	0.854	-0.115	1.45e-42	2.06e-39
Sgpl1	Female	Interstitial macrophages	-0.535	0.915	0.962	-0.047	4.38e-42	6.03e-39
Dclk1	Female	Interstitial macrophages	1.597	0.343	0.147	0.196	5.12e-42	6.81e-39
Retnla	Male	MHCII+ macrophages	-3.417	0.34	0.736	-0.396	5.92e-42	2.61e-38
Cox6b1	Female	Interstitial macrophages	0.465	0.937	0.911	0.026	6.28e-41	8.08e-38
Hspa12a	Female	Lining macrophages	2.057	0.33	0.105	0.225	7.01e-41	8.74e-38
Serinc3	Female	Interstitial macrophages	-0.272	0.998	1	-0.002	1.09e-40	1.32e-37
Dgkz	Male	Interstitial macrophages	-0.774	0.372	0.612	-0.24	1.13e-40	4.44e-37
Cox7c	Female	MHCII+ macrophages	0.7	0.964	0.91	0.054	1.97e-40	2.31e-37
Tafa1	Male	Lining macrophages	1.388	0.496	0.262	0.234	2.74e-40	9.67e-37
Pcyt1a	Female	Interstitial macrophages	-0.661	0.846	0.919	-0.073	1.76e-39	2.01e-36
Neat1	Female	MHCII+ macrophages	-0.897	0.974	0.998	-0.024	1.88e-39	2.08e-36
Crip1	Female	Interstitial macrophages	0.387	0.997	0.999	-0.002	2.94e-39	3.17e-36
Neat1	Female	Lining macrophages	-0.535	0.988	1	-0.012	1.06e-38	1.12e-35
Dgkz	Male	Lining macrophages	-0.722	0.551	0.782	-0.231	1.26e-38	4.03e-35
Mgst1	Female	Interstitial macrophages	1.167	0.52	0.32	0.2	3.21e-38	3.29e-35
Marcksl1	Female	Interstitial macrophages	-0.71	0.739	0.877	-0.138	5.34e-38	5.33e-35
Dpyd	Male	Lining macrophages	2.23	0.268	0.084	0.184	5.52e-38	1.62e-34
Ftl1	Female	Interstitial macrophages	-0.303	0.998	1	-0.002	5.73e-38	5.58e-35
Abl2	Female	Interstitial macrophages	-0.54	0.855	0.906	-0.051	8.19e-38	7.78e-35
Tanc2	Male	Interstitial macrophages	-0.634	0.55	0.756	-0.206	1.78e-37	4.82e-34
Fnip1	Female	Interstitial macrophages	-0.462	0.946	0.977	-0.031	3.33e-37	3.09e-34
Magi1	Male	Lining macrophages	0.962	0.57	0.342	0.228	3.95e-37	9.95e-34
Actg1	Female	Interstitial macrophages	-0.329	0.997	0.998	-0.001	4.27e-37	3.88e-34
Tgfb1	Female	Lining macrophages	-0.503	0.938	0.98	-0.042	1.19e-36	1.05e-33
Ccl2	Female	Interstitial macrophages	-0.831	0.669	0.829	-0.16	1.39e-36	1.2e-33
Retnla	Male	Interstitial macrophages	-1.035	0.436	0.674	-0.238	1.39e-36	3.27e-33
Tshz3	Male	Interstitial macrophages	-1.374	0.107	0.275	-0.168	1.84e-36	4.05e-33
Atp5md	Female	Interstitial macrophages	0.595	0.81	0.724	0.086	2.09e-36	1.77e-33
Slco3a1	Male	Interstitial macrophages	1.166	0.438	0.254	0.184	3.53e-36	7.33e-33
Cox6c	Female	Interstitial macrophages	0.43	0.949	0.924	0.025	4.41e-35	3.59e-32
Tgfb1	Female	Interstitial macrophages	-0.495	0.881	0.945	-0.064	5.07e-35	4.05e-32
Arhgdia	Female	Lining macrophages	-0.37	0.968	0.996	-0.028	1.03e-34	8.03e-32
Cpne4	Female	Lining macrophages	1.515	0.45	0.213	0.237	1.3e-34	9.99e-32
Cox6a1	Female	Interstitial macrophages	0.513	0.878	0.801	0.077	1.48e-34	1.11e-31
Magi1	Female	Lining macrophages	1.058	0.674	0.439	0.235	1.69e-34	1.25e-31
Sem1	Female	Interstitial macrophages	0.354	0.978	0.969	0.009	1.77e-34	1.28e-31
Stat3	Female	Interstitial macrophages	-0.534	0.949	0.973	-0.024	2.19e-34	1.56e-31
Cd86	Female	Interstitial macrophages	-0.702	0.87	0.925	-0.055	3.72e-34	2.6e-31
Per1	Female	Interstitial macrophages	-0.921	0.372	0.568	-0.196	4.23e-34	2.91e-31
Dlgap4	Female	Interstitial macrophages	-0.464	0.85	0.924	-0.074	1.06e-33	7.15e-31
Kdm6b	Female	Interstitial macrophages	-0.64	0.696	0.834	-0.138	1.27e-33	8.41e-31
Rnase4	Male	MHCII+ macrophages	-1.431	0.6	0.853	-0.253	1.55e-33	3.04e-30
Lgmn	Female	Lining macrophages	-0.35	0.996	0.999	-0.003	2.99e-33	1.95e-30
Ndufb1-ps	Female	Interstitial macrophages	0.563	0.827	0.743	0.084	3.3e-33	2.12e-30
Mtmr7	Female	Lining macrophages	1.107	0.607	0.362	0.245	4.4e-33	2.79e-30
Man1a	Female	Interstitial macrophages	-0.604	0.956	0.986	-0.03	4.61e-33	2.87e-30
Cfh	Female	Lining macrophages	0.346	0.996	0.998	-0.002	8.58e-33	5.27e-30
Cox7c	Female	Lining macrophages	0.39	0.97	0.99	-0.02	1.38e-32	8.1e-30
Atp5mpl	Female	Interstitial macrophages	0.467	0.908	0.868	0.04	1.38e-32	8.1e-30
Eif4a1	Female	Lining macrophages	-0.406	0.95	0.991	-0.041	1.4e-32	8.1e-30
Clec10a	Female	Interstitial macrophages	-0.957	0.44	0.632	-0.192	1.63e-32	9.28e-30
Ahnak	Female	Interstitial macrophages	0.255	1	1	0	1.76e-32	9.8e-30
Unc93b1	Female	Interstitial macrophages	-0.382	0.942	0.963	-0.021	1.77e-32	9.8e-30
Alox5ap	Female	Interstitial macrophages	0.338	0.973	0.975	-0.002	2.59e-32	1.41e-29
Atp6v0c	Female	Interstitial macrophages	-0.313	0.974	0.99	-0.016	3.48e-32	1.88e-29
Atp5e	Female	Interstitial macrophages	0.462	0.921	0.899	0.022	7.74e-32	4.11e-29
Cotl1	Female	Lining macrophages	-0.446	0.953	0.987	-0.034	7.84e-32	4.11e-29
Ctss	Female	Interstitial macrophages	0.292	0.995	0.998	-0.003	1.19e-31	6.16e-29
Rab7	Female	Interstitial macrophages	-0.386	0.939	0.973	-0.034	1.48e-31	7.59e-29
Cd33	Female	Lining macrophages	-0.499	0.868	0.956	-0.088	1.55e-31	7.81e-29
Plekhm2	Female	Interstitial macrophages	-0.566	0.744	0.835	-0.091	2.64e-31	1.32e-28
Igf1	Male	MHCII+ macrophages	-1.301	0.323	0.684	-0.361	2.71e-31	5.03e-28
Foxp1	Female	Interstitial macrophages	-0.298	0.995	0.997	-0.002	2.75e-31	1.36e-28
Slc7a2	Male	MHCII+ macrophages	-2.818	0.178	0.482	-0.304	3.1e-31	5.47e-28
Cd33	Female	Interstitial macrophages	-0.533	0.762	0.86	-0.098	3.9e-31	1.9e-28
Slc9a9	Female	Interstitial macrophages	-0.486	0.873	0.944	-0.071	9.89e-31	4.75e-28
Arg1	Male	MHCII+ macrophages	-4.477	0.054	0.331	-0.277	1.21e-30	2.04e-27
Ier5	Female	Interstitial macrophages	-0.649	0.667	0.805	-0.138	1.23e-30	5.84e-28
Sirpa	Female	Interstitial macrophages	-0.386	0.945	0.968	-0.023	1.45e-30	6.82e-28
Cox4i1	Male	Interstitial macrophages	0.313	0.983	0.964	0.019	1.64e-30	2.64e-27
Lair1	Female	Interstitial macrophages	0.609	0.83	0.725	0.105	1.78e-30	8.25e-28
Csf1r	Female	Lining macrophages	-0.262	0.997	1	-0.003	1.91e-30	8.75e-28
Atp6v0d1	Female	Interstitial macrophages	-0.479	0.875	0.913	-0.038	2.78e-30	1.26e-27
Elf2	Female	Interstitial macrophages	-0.51	0.885	0.922	-0.037	2.99e-30	1.34e-27
Ccl24	Female	Interstitial macrophages	-0.632	0.757	0.881	-0.124	3.28e-30	1.45e-27
Tgfbr2	Female	Interstitial macrophages	-0.378	0.914	0.961	-0.047	3.68e-30	1.61e-27
Txn1	Female	Lining macrophages	0.431	0.961	0.983	-0.022	4.63e-30	2.01e-27
Lars2	Female	MHCII+ macrophages	0.958	0.869	0.657	0.212	7.86e-30	3.37e-27
Hmgb1	Female	Lining macrophages	0.377	0.963	0.979	-0.016	9.33e-30	3.96e-27
Trak1	Female	Interstitial macrophages	-0.535	0.787	0.876	-0.089	1.23e-29	5.15e-27
Atp5j2	Female	Interstitial macrophages	0.469	0.873	0.826	0.047	2.26e-29	9.4e-27
Igfbp4	Female	Interstitial macrophages	-0.644	0.703	0.828	-0.125	2.47e-29	1.02e-26
Tomm7	Female	Interstitial macrophages	0.537	0.834	0.78	0.054	3.57e-29	1.46e-26
Plekho2	Female	Interstitial macrophages	-0.426	0.859	0.933	-0.074	4.28e-29	1.72e-26
Fem1c	Female	Interstitial macrophages	-0.673	0.628	0.776	-0.148	5.77e-29	2.3e-26
Ehd1	Female	Lining macrophages	-0.501	0.861	0.958	-0.097	8.61e-29	3.4e-26
Pdlim5	Female	Interstitial macrophages	-0.442	0.961	0.98	-0.019	1.11e-28	4.34e-26
Gnb2	Female	Lining macrophages	-0.34	0.959	0.993	-0.034	1.88e-28	7.27e-26
Mgst1	Female	Lining macrophages	0.688	0.828	0.705	0.123	2.13e-28	8.17e-26
Tafa1	Female	Lining macrophages	1.215	0.542	0.316	0.226	2.35e-28	8.92e-26
Arl6ip5	Male	Interstitial macrophages	-0.782	0.276	0.465	-0.189	2.4e-28	3.69e-25
Akt1	Female	Lining macrophages	-0.539	0.751	0.889	-0.138	2.65e-28	9.99e-26
Litaf	Female	Interstitial macrophages	-0.543	0.882	0.947	-0.065	3.07e-28	1.14e-25
Cox5b	Female	Interstitial macrophages	0.45	0.878	0.816	0.062	5.26e-28	1.94e-25
Ctsb	Female	Interstitial macrophages	-0.29	0.997	0.999	-0.002	6.85e-28	2.51e-25
Filip1l	Female	Lining macrophages	0.995	0.582	0.374	0.208	7.48e-28	2.71e-25
Fxyd2	Male	Lining macrophages	0.647	0.944	0.929	0.015	1.2e-27	1.76e-24
Mgl2	Male	Interstitial macrophages	-0.965	0.212	0.378	-0.166	1.75e-27	2.46e-24
Slco3a1	Female	Lining macrophages	1.357	0.403	0.198	0.205	1.91e-27	6.88e-25
Jund	Male	Interstitial macrophages	-0.365	0.994	0.995	-0.001	2e-27	2.71e-24
Adap2os	Female	Lining macrophages	1.053	0.619	0.426	0.193	2.26e-27	8.04e-25
Cmss1	Male	MHCII+ macrophages	-0.608	0.986	0.993	-0.007	2.84e-27	3.71e-24
Dennd4a	Female	Interstitial macrophages	-0.489	0.911	0.949	-0.038	3.06e-27	1.08e-24
Iqgap2	Male	Interstitial macrophages	-0.567	0.578	0.74	-0.162	5.16e-27	6.5e-24
B4galt5	Female	Interstitial macrophages	-0.621	0.755	0.833	-0.078	6.98e-27	2.44e-24
Cox6c	Female	MHCII+ macrophages	0.586	0.962	0.9	0.062	7.39e-27	2.56e-24
Atp5e	Female	MHCII+ macrophages	0.631	0.962	0.92	0.042	8.47e-27	2.91e-24
Ndufb1-ps	Female	Lining macrophages	0.478	0.909	0.911	-0.002	9.73e-27	3.32e-24
Capzb	Female	Lining macrophages	-0.284	0.982	0.996	-0.014	1.1e-26	3.73e-24
Dclk1	Female	Lining macrophages	1.458	0.431	0.22	0.211	1.31e-26	4.39e-24
Cmss1	Female	MHCII+ macrophages	0.858	0.915	0.799	0.116	1.52e-26	5.06e-24
Ssb	Female	Interstitial macrophages	0.458	0.86	0.792	0.068	1.58e-26	5.22e-24
Ifrd1	Female	Interstitial macrophages	-0.503	0.856	0.931	-0.075	1.65e-26	5.38e-24
Btg2	Female	Interstitial macrophages	-0.526	0.834	0.925	-0.091	2.11e-26	6.86e-24
Txn1	Male	Interstitial macrophages	0.459	0.893	0.836	0.057	2.23e-26	2.71e-23
Lncpint	Female	Interstitial macrophages	-0.49	0.821	0.908	-0.087	2.42e-26	7.74e-24
Sik3	Female	Interstitial macrophages	-0.601	0.755	0.833	-0.078	2.42e-26	7.74e-24
Fcgrt	Male	Interstitial macrophages	-0.404	0.755	0.874	-0.119	2.59e-26	3.05e-23
Cbr2	Male	Interstitial macrophages	-0.565	0.601	0.761	-0.16	2.76e-26	3.07e-23
Ubb	Male	Interstitial macrophages	-0.368	0.906	0.929	-0.023	2.79e-26	3.07e-23
Coro1a	Female	Lining macrophages	-0.53	0.828	0.936	-0.108	2.98e-26	9.42e-24
Srsf2	Female	Interstitial macrophages	-0.435	0.834	0.915	-0.081	3.03e-26	9.51e-24
Arg1	Female	MHCII+ macrophages	0.94	0.476	0.166	0.31	3.53e-26	1.1e-23
Colec12	Male	Interstitial macrophages	-0.66	0.304	0.486	-0.182	3.6e-26	3.85e-23
Ints6	Female	Interstitial macrophages	-0.953	0.48	0.641	-0.161	3.7e-26	1.15e-23
Hnrnpf	Female	Interstitial macrophages	-0.303	0.949	0.975	-0.026	4.47e-26	1.37e-23
Pcolce2	Female	Lining macrophages	0.872	0.693	0.489	0.204	4.78e-26	1.46e-23
Clec4d	Female	Interstitial macrophages	1.265	0.434	0.282	0.152	5.57e-26	1.68e-23
Gpx1	Female	Interstitial macrophages	0.33	0.979	0.983	-0.004	5.95e-26	1.78e-23
Ubb	Male	Lining macrophages	-0.346	0.936	0.961	-0.025	6.03e-26	6.25e-23
Tom1	Female	Interstitial macrophages	-0.687	0.592	0.712	-0.12	6.07e-26	1.81e-23
Timp2	Male	MHCII+ macrophages	-0.872	0.865	0.967	-0.102	6.69e-26	6.74e-23
Igf1	Male	Interstitial macrophages	-0.625	0.474	0.65	-0.176	7.41e-26	7.26e-23
Elob	Female	Interstitial macrophages	0.436	0.879	0.843	0.036	7.96e-26	2.35e-23
Ctss	Female	MHCII+ macrophages	0.47	0.998	0.993	0.005	9.99e-26	2.91e-23
Cmss1	Female	Ctsk+ macrophages	1.145	0.988	0.896	0.092	1.17e-25	3.39e-23
Ctsh	Male	Interstitial macrophages	-0.704	0.31	0.491	-0.181	1.35e-25	1.28e-22
Gm26532	Female	Interstitial macrophages	-0.711	0.477	0.646	-0.169	1.82e-25	5.23e-23
Fth1	Male	Interstitial macrophages	0.263	1	0.999	0.001	1.89e-25	1.75e-22
Psma7	Female	Interstitial macrophages	0.469	0.885	0.851	0.034	1.97e-25	5.61e-23
Uqcrq	Female	Interstitial macrophages	0.457	0.872	0.83	0.042	3.87e-25	1.1e-22
Ndufa1	Female	Interstitial macrophages	0.561	0.764	0.667	0.097	4.24e-25	1.19e-22
Cyth1	Female	Interstitial macrophages	-0.541	0.731	0.839	-0.108	4.8e-25	1.34e-22
Cd68	Female	Lining macrophages	-0.476	0.911	0.975	-0.064	5.11e-25	1.42e-22
Plscr4	Male	Lining macrophages	0.861	0.541	0.378	0.163	5.24e-25	4.74e-22
Bnc2	Male	Lining macrophages	0.757	0.644	0.498	0.146	6.64e-25	5.85e-22
Etv1	Male	MHCII+ macrophages	-1.394	0.195	0.513	-0.318	7.19e-25	6.18e-22
Srpx	Male	Lining macrophages	1.208	0.287	0.126	0.161	8.01e-25	6.73e-22
Igf1r	Male	Interstitial macrophages	-0.622	0.49	0.662	-0.172	8.31e-25	6.82e-22
Mdfic	Female	Interstitial macrophages	-0.513	0.836	0.889	-0.053	1.11e-24	3.06e-22
Ccl7	Female	Interstitial macrophages	-0.753	0.534	0.713	-0.179	1.15e-24	3.15e-22
Marcksl1	Female	MHCII+ macrophages	-0.977	0.688	0.851	-0.163	1.37e-24	3.7e-22
Txn1	Female	MHCII+ macrophages	0.705	0.931	0.828	0.103	1.5e-24	4.06e-22
Map2k3	Female	Interstitial macrophages	-0.576	0.649	0.763	-0.114	1.9e-24	5.09e-22
Arfgef2	Female	Interstitial macrophages	-0.761	0.466	0.606	-0.14	2.39e-24	6.37e-22
Gpr137b	Female	Lining macrophages	-0.441	0.891	0.961	-0.07	3.02e-24	7.98e-22
Trf	Female	Interstitial macrophages	-0.48	0.691	0.831	-0.14	3.07e-24	8.06e-22
Wfdc17	Male	Lining macrophages	0.423	0.999	0.989	0.01	3.08e-24	2.47e-21
Rragc	Female	Interstitial macrophages	-0.45	0.75	0.839	-0.089	3.84e-24	1e-21
Uqcrb	Female	Interstitial macrophages	0.402	0.885	0.848	0.037	4.24e-24	1.1e-21
Tyrobp	Male	MHCII+ macrophages	0.638	0.981	0.94	0.041	4.59e-24	3.6e-21
Wsb1	Female	Interstitial macrophages	-0.357	0.897	0.947	-0.05	4.81e-24	1.24e-21
Atox1	Female	MHCII+ macrophages	0.63	0.944	0.872	0.072	5.52e-24	1.41e-21
Sirpa	Female	Lining macrophages	-0.336	0.974	0.992	-0.018	5.53e-24	1.41e-21
Fam129b	Female	Interstitial macrophages	-0.569	0.759	0.83	-0.071	5.93e-24	1.5e-21
Optn	Female	Interstitial macrophages	-0.819	0.388	0.545	-0.157	7.6e-24	1.91e-21
Clec4a1	Female	Interstitial macrophages	-0.531	0.631	0.773	-0.142	7.87e-24	1.96e-21
Mapk6	Female	Interstitial macrophages	-0.396	0.834	0.903	-0.069	1.01e-23	2.5e-21
Folr2	Male	MHCII+ macrophages	-1.315	0.36	0.642	-0.282	1.11e-23	8.48e-21
Tpr	Female	Interstitial macrophages	0.363	0.929	0.9	0.029	1.11e-23	2.73e-21
Atp5mpl	Female	MHCII+ macrophages	0.683	0.935	0.823	0.112	1.12e-23	2.73e-21
Serf2	Female	Interstitial macrophages	0.298	0.971	0.966	0.005	1.47e-23	3.57e-21
Slc7a2	Female	MHCII+ macrophages	1.033	0.619	0.318	0.301	1.54e-23	3.72e-21
Tubb5	Female	Lining macrophages	-0.459	0.878	0.956	-0.078	1.61e-23	3.88e-21
Fxyd2	Female	Interstitial macrophages	0.516	0.965	0.97	-0.005	1.62e-23	3.88e-21
Ilf3	Female	Interstitial macrophages	-0.692	0.459	0.624	-0.165	1.72e-23	4.08e-21
Uqcr11	Female	Interstitial macrophages	0.435	0.875	0.844	0.031	1.76e-23	4.14e-21
Klf2	Female	Interstitial macrophages	-0.455	0.929	0.964	-0.035	1.91e-23	4.49e-21
Hmox1	Female	Interstitial macrophages	-0.689	0.766	0.874	-0.108	1.98e-23	4.62e-21
Ubn1	Female	Interstitial macrophages	-0.451	0.755	0.85	-0.095	2.28e-23	5.29e-21
Dlgap4	Female	Lining macrophages	-0.378	0.923	0.972	-0.049	2.61e-23	6.02e-21
Gm12353	Female	Interstitial macrophages	1.603	0.245	0.116	0.129	2.68e-23	6.14e-21
Atp5k	Female	Interstitial macrophages	0.515	0.744	0.656	0.088	2.95e-23	6.73e-21
Flt1	Female	MHCII+ macrophages	1.096	0.494	0.207	0.287	3.94e-23	8.93e-21
Romo1	Female	Interstitial macrophages	0.508	0.789	0.715	0.074	4.84e-23	1.09e-20
Fxyd2	Male	Interstitial macrophages	0.373	0.962	0.929	0.033	4.95e-23	3.72e-20
Arhgap22	Female	Lining macrophages	-0.418	0.898	0.964	-0.066	5.05e-23	1.13e-20
Hspe1	Female	Interstitial macrophages	0.502	0.763	0.676	0.087	6.52e-23	1.45e-20
Ctns	Female	Interstitial macrophages	-0.843	0.324	0.487	-0.163	8.03e-23	1.77e-20
Tbca	Female	Interstitial macrophages	0.439	0.845	0.803	0.042	8.1e-23	1.78e-20
Tomm7	Female	Lining macrophages	0.466	0.895	0.905	-0.01	8.64e-23	1.88e-20
Sec61g	Female	Interstitial macrophages	0.379	0.866	0.84	0.026	8.85e-23	1.92e-20
Sdcbp	Female	Interstitial macrophages	-0.272	0.975	0.989	-0.014	9.54e-23	2.06e-20
C5ar1	Female	Interstitial macrophages	-0.339	0.936	0.972	-0.036	1.06e-22	2.27e-20
Cd163	Male	Interstitial macrophages	-0.559	0.605	0.724	-0.119	1.17e-22	8.4e-20
C3ar1	Female	Interstitial macrophages	-0.299	0.948	0.971	-0.023	1.77e-22	3.77e-20
Atp5g3	Male	Interstitial macrophages	0.46	0.792	0.736	0.056	2.09e-22	1.47e-19
Fau	Female	MHCII+ macrophages	0.379	1	0.993	0.007	2.16e-22	4.58e-20
Bhlhe40	Male	Interstitial macrophages	0.69	0.557	0.421	0.136	2.51e-22	1.74e-19
Ier3	Female	Interstitial macrophages	-0.539	0.797	0.915	-0.118	2.98e-22	6.27e-20
Gdi2	Female	Lining macrophages	-0.268	0.982	0.995	-0.013	3.12e-22	6.52e-20
Nadk	Female	Interstitial macrophages	-0.521	0.713	0.811	-0.098	3.3e-22	6.85e-20
Ppard	Female	Interstitial macrophages	-0.7	0.541	0.668	-0.127	3.35e-22	6.92e-20
Rgl1	Female	Interstitial macrophages	-0.415	0.964	0.984	-0.02	3.4e-22	7e-20
Plekho2	Female	Lining macrophages	-0.483	0.763	0.903	-0.14	3.42e-22	7.01e-20
Ecm1	Female	Lining macrophages	0.32	0.989	0.996	-0.007	3.61e-22	7.34e-20
Gm15564	Female	Interstitial macrophages	0.954	0.325	0.181	0.144	3.89e-22	7.88e-20
Mpp1	Female	Lining macrophages	-0.407	0.878	0.951	-0.073	6.59e-22	1.33e-19
Ube2e2	Male	Lining macrophages	0.693	0.574	0.405	0.169	6.65e-22	4.51e-19
Cox5b	Female	MHCII+ macrophages	0.589	0.933	0.811	0.122	7.34e-22	1.47e-19
Atp6v1a	Female	Interstitial macrophages	-0.387	0.922	0.944	-0.022	8.05e-22	1.61e-19
Lars2	Female	Ctsk+ macrophages	1.212	0.947	0.823	0.124	8.88e-22	1.76e-19
Aff3	Male	Interstitial macrophages	-1.005	0.209	0.349	-0.14	9.36e-22	6.23e-19
Ubc	Female	Lining macrophages	-0.4	0.964	0.995	-0.031	1.01e-21	1.99e-19
Dclk1	Female	MHCII+ macrophages	1.366	0.468	0.199	0.269	1.17e-21	2.3e-19
Klf9	Female	Interstitial macrophages	-0.53	0.658	0.768	-0.11	1.18e-21	2.31e-19
Jup	Female	Interstitial macrophages	-0.65	0.479	0.625	-0.146	1.41e-21	2.74e-19
Igf1r	Female	Interstitial macrophages	-0.487	0.621	0.764	-0.143	1.73e-21	3.35e-19
Snx9	Female	Interstitial macrophages	-0.365	0.888	0.928	-0.04	2.43e-21	4.68e-19
Spi1	Female	Lining macrophages	-0.313	0.964	0.993	-0.029	2.58e-21	4.94e-19
Ndufa1	Female	MHCII+ macrophages	0.732	0.813	0.64	0.173	2.68e-21	5.12e-19
Cox8a	Female	Interstitial macrophages	0.287	0.969	0.945	0.024	2.81e-21	5.34e-19
H2-Ab1	Female	Lining macrophages	1.368	0.666	0.538	0.128	2.82e-21	5.34e-19
Samd9l	Female	Lining macrophages	0.555	0.846	0.736	0.11	3.18e-21	5.98e-19
Atp5h	Female	MHCII+ macrophages	0.486	0.976	0.896	0.08	3.21e-21	6.01e-19
Gpr132	Male	MHCII+ macrophages	1.122	0.725	0.498	0.227	3.26e-21	2.11e-18
Ssh2	Male	Interstitial macrophages	-0.456	0.752	0.864	-0.112	3.29e-21	2.11e-18
Hspa8	Female	Lining macrophages	-0.272	0.979	0.999	-0.02	3.54e-21	6.6e-19
Hpgd	Male	Interstitial macrophages	-0.527	0.506	0.668	-0.162	3.74e-21	2.36e-18
S100a10	Female	Interstitial macrophages	0.358	0.987	0.985	0.002	4.52e-21	8.38e-19
Abca1	Female	Interstitial macrophages	-0.357	0.93	0.972	-0.042	4.89e-21	9.02e-19
Trf	Male	Interstitial macrophages	-0.503	0.59	0.742	-0.152	5.45e-21	3.37e-18
Foxp1	Female	MHCII+ macrophages	-0.49	0.996	0.998	-0.002	5.59e-21	1.03e-18
Sertad1	Female	Interstitial macrophages	-0.493	0.64	0.771	-0.131	5.96e-21	1.09e-18
Hexa	Female	Interstitial macrophages	-0.29	0.926	0.96	-0.034	6.24e-21	1.14e-18
Snx29	Female	Interstitial macrophages	-0.449	0.822	0.891	-0.069	7.26e-21	1.32e-18
Plscr4	Male	Interstitial macrophages	0.899	0.381	0.248	0.133	9.26e-21	5.63e-18
Coq10b	Female	Interstitial macrophages	-0.525	0.608	0.735	-0.127	9.39e-21	1.7e-18
Atox1	Female	Interstitial macrophages	0.367	0.903	0.866	0.037	9.89e-21	1.78e-18
Atf4	Female	Interstitial macrophages	-0.363	0.857	0.925	-0.068	1.05e-20	1.87e-18
Mef2d	Female	Interstitial macrophages	-0.443	0.72	0.807	-0.087	1.22e-20	2.18e-18
Lyve1	Male	MHCII+ macrophages	-1.335	0.429	0.676	-0.247	1.23e-20	7.38e-18
Serf2	Female	MHCII+ macrophages	0.418	0.982	0.967	0.015	1.29e-20	2.29e-18
Pltp	Female	Lining macrophages	-0.3	0.989	0.998	-0.009	1.34e-20	2.36e-18
Flna	Female	Lining macrophages	-0.376	0.93	0.977	-0.047	1.5e-20	2.63e-18
Ndufb10	Female	Interstitial macrophages	0.412	0.818	0.741	0.077	1.51e-20	2.64e-18
Aff3	Female	Interstitial macrophages	-0.824	0.406	0.549	-0.143	1.6e-20	2.79e-18
Eif3c	Female	Interstitial macrophages	0.38	0.863	0.828	0.035	1.77e-20	3.07e-18
Efhd2	Female	Interstitial macrophages	-0.342	0.863	0.921	-0.058	2.09e-20	3.61e-18
Eif4a1	Female	Interstitial macrophages	-0.273	0.945	0.975	-0.03	2.46e-20	4.23e-18
P2rx4	Female	Interstitial macrophages	-0.475	0.679	0.788	-0.109	2.53e-20	4.33e-18
Atp6v1b2	Female	Interstitial macrophages	-0.485	0.766	0.847	-0.081	2.69e-20	4.58e-18
Arap1	Female	Interstitial macrophages	-0.387	0.761	0.87	-0.109	2.74e-20	4.66e-18
Pdgfc	Female	Lining macrophages	0.601	0.891	0.834	0.057	3.12e-20	5.25e-18
Atpif1	Female	Interstitial macrophages	0.414	0.876	0.831	0.045	3.12e-20	5.25e-18
Nfkbid	Female	Interstitial macrophages	-0.579	0.58	0.706	-0.126	3.13e-20	5.25e-18
Rsrp1	Female	Interstitial macrophages	-0.448	0.752	0.851	-0.099	3.23e-20	5.39e-18
Lair1	Male	MHCII+ macrophages	-1.129	0.567	0.742	-0.175	3.38e-20	1.99e-17
Nr4a1	Male	Interstitial macrophages	0.747	0.616	0.53	0.086	3.44e-20	1.99e-17
Frmd4b	Female	Interstitial macrophages	-0.261	0.978	0.993	-0.015	3.49e-20	5.8e-18
Uqcrh	Female	Interstitial macrophages	0.283	0.945	0.948	-0.003	3.97e-20	6.57e-18
Man2b1	Female	Interstitial macrophages	-0.38	0.839	0.906	-0.067	4.48e-20	7.39e-18
Macf1	Female	Interstitial macrophages	0.356	0.962	0.94	0.022	4.55e-20	7.46e-18
Txn1	Male	Lining macrophages	0.315	0.974	0.966	0.008	4.73e-20	2.69e-17
Actb	Female	Lining macrophages	-0.252	1	1	0	4.92e-20	8.04e-18
Atp5l	Female	Interstitial macrophages	0.266	0.966	0.972	-0.006	4.99e-20	8.13e-18
Tob2	Female	Interstitial macrophages	-0.414	0.812	0.875	-0.063	5.8e-20	9.41e-18
Shisa9	Female	Lining macrophages	1.312	0.358	0.194	0.164	5.84e-20	9.43e-18
Sptbn1	Male	MHCII+ macrophages	-1.21	0.478	0.687	-0.209	6.63e-20	3.71e-17
Cox7a2	Female	Interstitial macrophages	0.338	0.892	0.875	0.017	7.3e-20	1.17e-17
Ppp1r9a	Male	Lining macrophages	-1.52	0.056	0.168	-0.112	7.37e-20	4.06e-17
Ncl	Female	Interstitial macrophages	0.311	0.944	0.931	0.013	7.89e-20	1.26e-17
S100a4	Female	Interstitial macrophages	0.283	0.989	0.992	-0.003	8.06e-20	1.29e-17
Eif5b	Female	Interstitial macrophages	0.482	0.808	0.74	0.068	8.53e-20	1.36e-17
Tanc1	Female	Lining macrophages	0.956	0.492	0.305	0.187	9.12e-20	1.44e-17
Nfkb1	Female	Interstitial macrophages	-0.477	0.899	0.946	-0.047	9.29e-20	1.46e-17
Maf	Female	Interstitial macrophages	-0.299	0.964	0.986	-0.022	9.32e-20	1.46e-17
Tnfsf12	Female	Lining macrophages	-0.408	0.843	0.942	-0.099	9.89e-20	1.55e-17
Gns	Female	Interstitial macrophages	-0.333	0.887	0.936	-0.049	1.02e-19	1.59e-17
Stk17b	Female	Interstitial macrophages	-0.412	0.828	0.894	-0.066	1.21e-19	1.88e-17
Jund	Female	MHCII+ macrophages	-0.574	0.994	0.995	-0.001	1.22e-19	1.89e-17
Cd9	Male	Interstitial macrophages	0.382	0.869	0.789	0.08	1.4e-19	7.62e-17
Srgn	Female	MHCII+ macrophages	0.828	0.978	0.97	0.008	1.57e-19	2.41e-17
Atp2b1	Female	MHCII+ macrophages	-0.565	0.998	0.998	0	1.64e-19	2.51e-17
Pls3	Male	MHCII+ macrophages	-1.544	0.126	0.367	-0.241	1.66e-19	8.88e-17
Kif5b	Female	Interstitial macrophages	0.309	0.929	0.893	0.036	1.68e-19	2.56e-17
Bnip3	Female	Lining macrophages	0.928	0.597	0.462	0.135	1.85e-19	2.82e-17
Man1c1	Female	Interstitial macrophages	-0.45	0.638	0.758	-0.12	1.94e-19	2.94e-17
Ndufa2	Female	Interstitial macrophages	0.326	0.9	0.877	0.023	2.06e-19	3.12e-17
Ifi207	Female	Interstitial macrophages	-0.339	0.93	0.966	-0.036	2.13e-19	3.2e-17
Rbis	Female	Interstitial macrophages	0.787	0.478	0.345	0.133	2.25e-19	3.38e-17
Gphn	Female	Lining macrophages	0.45	0.953	0.929	0.024	2.41e-19	3.6e-17
1700017B05Rik	Female	Interstitial macrophages	-0.792	0.284	0.436	-0.152	2.54e-19	3.78e-17
Fnip2	Female	Interstitial macrophages	-0.563	0.755	0.83	-0.075	2.89e-19	4.28e-17
Txn1	Female	Ctsk+ macrophages	0.913	0.994	0.996	-0.002	2.97e-19	4.37e-17
Peli2	Male	Interstitial macrophages	-0.73	0.187	0.329	-0.142	3.05e-19	1.61e-16
Wdr1	Female	Lining macrophages	-0.382	0.858	0.946	-0.088	3.26e-19	4.78e-17
Mapk6	Female	MHCII+ macrophages	-0.697	0.74	0.902	-0.162	3.42e-19	4.99e-17
Cxcl2	Male	Interstitial macrophages	0.847	0.627	0.534	0.093	3.47e-19	1.8e-16
Chrm3	Female	Lining macrophages	1.677	0.226	0.089	0.137	3.56e-19	5.19e-17
Gltp	Female	Lining macrophages	-0.343	0.884	0.96	-0.076	3.67e-19	5.33e-17
Gm15655	Male	Interstitial macrophages	-0.859	0.169	0.304	-0.135	3.86e-19	1.97e-16
Zswim6	Female	Interstitial macrophages	-0.334	0.981	0.981	0	4.68e-19	6.76e-17
Zfp36l1	Female	Interstitial macrophages	-0.361	0.922	0.965	-0.043	4.72e-19	6.79e-17
Ndufb1-ps	Female	MHCII+ macrophages	0.616	0.873	0.746	0.127	4.82e-19	6.92e-17
Coro2b	Female	Interstitial macrophages	-0.795	0.273	0.424	-0.151	4.91e-19	7.02e-17
Actr3	Female	Lining macrophages	-0.26	0.983	0.996	-0.013	5.2e-19	7.4e-17
Acox1	Female	Interstitial macrophages	-0.659	0.525	0.645	-0.12	5.22e-19	7.4e-17
Ubc	Female	MHCII+ macrophages	-0.613	0.972	0.985	-0.013	5.24e-19	7.42e-17
Fbxo30	Female	Interstitial macrophages	-0.701	0.385	0.525	-0.14	5.8e-19	8.18e-17
Ankhd1	Female	Interstitial macrophages	-0.428	0.852	0.89	-0.038	5.93e-19	8.3e-17
Son	Female	Lining macrophages	0.33	0.975	0.974	0.001	6.12e-19	8.54e-17
Slc49a4	Female	Interstitial macrophages	-0.462	0.708	0.806	-0.098	6.22e-19	8.64e-17
Mgl2	Female	Interstitial macrophages	-0.587	0.425	0.582	-0.157	6.45e-19	8.92e-17
Furin	Female	Interstitial macrophages	-0.506	0.696	0.794	-0.098	6.46e-19	8.92e-17
Gls	Female	Interstitial macrophages	-0.325	0.934	0.956	-0.022	6.72e-19	9.24e-17
Rabgef1	Female	Interstitial macrophages	-0.519	0.649	0.749	-0.1	7.35e-19	1.01e-16
Gltp	Female	Interstitial macrophages	-0.294	0.866	0.93	-0.064	7.48e-19	1.02e-16
Cox8a	Female	MHCII+ macrophages	0.436	0.964	0.942	0.022	7.71e-19	1.05e-16
Rnf185	Female	Interstitial macrophages	-0.681	0.401	0.546	-0.145	9.62e-19	1.31e-16
Mctp1	Male	Interstitial macrophages	-0.361	0.95	0.98	-0.03	1.04e-18	5.22e-16
Rab11fip5	Female	Interstitial macrophages	-0.317	0.829	0.885	-0.056	1.14e-18	1.54e-16
Cry1	Female	Interstitial macrophages	-0.785	0.257	0.403	-0.146	1.18e-18	1.59e-16
Btaf1	Female	MHCII+ macrophages	-0.809	0.78	0.862	-0.082	1.21e-18	1.62e-16
Pcolce2	Male	Lining macrophages	0.774	0.58	0.443	0.137	1.21e-18	6.01e-16
Ly6e	Male	Interstitial macrophages	-0.686	0.475	0.624	-0.149	1.26e-18	6.18e-16
Tmem189	Female	Interstitial macrophages	-0.489	0.615	0.731	-0.116	1.28e-18	1.72e-16
Pla2g7	Female	Lining macrophages	1.103	0.535	0.399	0.136	1.34e-18	1.79e-16
Slc7a2	Male	Lining macrophages	0.505	0.785	0.717	0.068	1.35e-18	6.52e-16
Ppp2ca	Female	MHCII+ macrophages	-0.608	0.897	0.94	-0.043	1.46e-18	1.95e-16
Sik3	Female	MHCII+ macrophages	-0.786	0.827	0.892	-0.065	1.52e-18	2.02e-16
Maf	Male	Interstitial macrophages	-0.285	0.971	0.983	-0.012	1.54e-18	7.32e-16
Lgals1	Male	Interstitial macrophages	0.31	0.963	0.953	0.01	1.56e-18	7.32e-16
Lysmd4	Female	Interstitial macrophages	1.301	0.301	0.177	0.124	1.58e-18	2.08e-16
Ets2	Female	Interstitial macrophages	-0.523	0.539	0.674	-0.135	1.61e-18	2.11e-16
Rgl1	Female	MHCII+ macrophages	-0.912	0.798	0.912	-0.114	1.84e-18	2.41e-16
Ndel1	Female	Interstitial macrophages	-0.375	0.808	0.869	-0.061	1.93e-18	2.53e-16
Myof	Female	Interstitial macrophages	0.379	0.853	0.804	0.049	1.98e-18	2.58e-16
Snx8	Female	MHCII+ macrophages	-0.957	0.718	0.844	-0.126	2.13e-18	2.76e-16
Fcgrt	Male	Lining macrophages	-0.376	0.836	0.919	-0.083	2.14e-18	9.94e-16
Grcc10	Female	Interstitial macrophages	0.401	0.803	0.743	0.06	2.25e-18	2.91e-16
Rbpj	Female	Interstitial macrophages	-0.359	0.997	0.999	-0.002	2.33e-18	3.01e-16
Dnm1	Male	MHCII+ macrophages	-1.065	0.28	0.551	-0.271	2.45e-18	1.11e-15
Dclk1	Male	MHCII+ macrophages	-1.912	0.087	0.296	-0.209	2.46e-18	1.11e-15
Tln1	Female	Interstitial macrophages	0.334	0.921	0.903	0.018	2.52e-18	3.24e-16
Cd209d	Male	Interstitial macrophages	-0.973	0.178	0.302	-0.124	2.65e-18	1.18e-15
Renbp	Female	Interstitial macrophages	-0.441	0.568	0.702	-0.134	2.74e-18	3.52e-16
Plbd1	Male	MHCII+ macrophages	1.532	0.518	0.304	0.214	2.75e-18	1.21e-15
Plaur	Female	Lining macrophages	-0.584	0.587	0.742	-0.155	2.76e-18	3.53e-16
Cox6b1	Female	MHCII+ macrophages	0.483	0.964	0.92	0.044	3.05e-18	3.88e-16
Rab5c	Female	Lining macrophages	-0.308	0.928	0.977	-0.049	3.11e-18	3.95e-16
Samd9l	Female	MHCII+ macrophages	0.831	0.744	0.534	0.21	3.19e-18	4.04e-16
Cdk8	Female	Interstitial macrophages	0.592	0.729	0.632	0.097	3.33e-18	4.19e-16
P3h2	Male	Interstitial macrophages	-0.769	0.257	0.399	-0.142	3.55e-18	1.55e-15
Atp6v1c1	Female	Interstitial macrophages	-0.44	0.682	0.778	-0.096	3.87e-18	4.85e-16
Soga1	Female	Lining macrophages	-0.562	0.564	0.746	-0.182	3.88e-18	4.85e-16
Dpyd	Female	Lining macrophages	1.223	0.263	0.117	0.146	4.06e-18	5.06e-16
Cacul1	Female	Interstitial macrophages	-0.43	0.774	0.849	-0.075	4.43e-18	5.5e-16
Mpeg1	Male	MHCII+ macrophages	1.004	0.747	0.585	0.162	4.44e-18	1.91e-15
Dtnbp1	Female	Lining macrophages	-0.335	0.937	0.969	-0.032	4.65e-18	5.76e-16
Samd9l	Female	Interstitial macrophages	0.57	0.643	0.524	0.119	4.67e-18	5.76e-16
Cebpb	Female	Interstitial macrophages	-0.445	0.824	0.892	-0.068	4.88e-18	6.01e-16
Arhgdia	Female	Interstitial macrophages	-0.267	0.93	0.957	-0.027	4.9e-18	6.01e-16
Atf4	Female	MHCII+ macrophages	-0.704	0.798	0.897	-0.099	5.03e-18	6.16e-16
Mtmr7	Male	MHCII+ macrophages	-1.907	0.081	0.289	-0.208	5.31e-18	2.26e-15
Nr1d1	Female	Interstitial macrophages	-0.766	0.342	0.483	-0.141	5.43e-18	6.62e-16
Mir99ahg	Male	MHCII+ macrophages	-0.986	0.385	0.636	-0.251	5.61e-18	2.36e-15
Cd300a	Male	MHCII+ macrophages	1.201	0.698	0.549	0.149	6.07e-18	2.52e-15
Lgals3	Male	Interstitial macrophages	0.335	0.934	0.916	0.018	6.19e-18	2.54e-15
Irak2	Male	MHCII+ macrophages	0.886	0.793	0.622	0.171	6.71e-18	2.72e-15
Fxyd5	Female	Interstitial macrophages	0.314	0.961	0.926	0.035	7.02e-18	8.54e-16
Cd209f	Male	Interstitial macrophages	-1.069	0.145	0.262	-0.117	7.15e-18	2.87e-15
Mpp1	Female	Interstitial macrophages	-0.344	0.785	0.847	-0.062	7.2e-18	8.73e-16
Prcp	Female	Interstitial macrophages	-0.37	0.877	0.915	-0.038	7.39e-18	8.93e-16
Nme2	Female	Interstitial macrophages	0.293	0.945	0.947	-0.002	7.41e-18	8.93e-16
Cops9	Female	Interstitial macrophages	0.51	0.734	0.648	0.086	7.6e-18	9.13e-16
Atp5h	Female	Interstitial macrophages	0.285	0.944	0.925	0.019	7.78e-18	9.32e-16
Bnip3	Male	MHCII+ macrophages	-1.847	0.244	0.473	-0.229	7.84e-18	3.11e-15
Trem2	Male	Interstitial macrophages	0.372	0.841	0.785	0.056	8.33e-18	3.23e-15
Pld4	Male	Interstitial macrophages	-0.53	0.394	0.543	-0.149	8.66e-18	3.32e-15
Adap2	Female	Lining macrophages	0.482	0.88	0.832	0.048	8.94e-18	1.07e-15
Mob2	Female	Lining macrophages	-0.381	0.842	0.92	-0.078	1.02e-17	1.21e-15
Atp5md	Female	MHCII+ macrophages	0.677	0.853	0.7	0.153	1.02e-17	1.21e-15
BC005537	Female	Interstitial macrophages	-0.275	0.961	0.982	-0.021	1.18e-17	1.4e-15
Hint1	Female	Interstitial macrophages	0.26	0.954	0.935	0.019	1.19e-17	1.4e-15
Cox7b	Female	Interstitial macrophages	0.485	0.759	0.713	0.046	1.21e-17	1.42e-15
Shb	Male	Lining macrophages	-0.773	0.159	0.309	-0.15	1.23e-17	4.65e-15
Mfsd1	Female	Interstitial macrophages	-0.381	0.712	0.828	-0.116	1.29e-17	1.51e-15
Btaf1	Female	Lining macrophages	-0.409	0.807	0.917	-0.11	1.45e-17	1.7e-15
Sema6a	Male	Interstitial macrophages	-0.559	0.282	0.426	-0.144	1.5e-17	5.62e-15
Rab11fip5	Female	Lining macrophages	-0.336	0.897	0.946	-0.049	1.55e-17	1.81e-15
Ubb	Female	Lining macrophages	-0.301	0.959	0.989	-0.03	1.59e-17	1.85e-15
Sulf2	Female	Lining macrophages	-0.264	0.975	0.996	-0.021	1.6e-17	1.86e-15
Selenop	Female	Interstitial macrophages	-0.272	0.99	0.997	-0.007	1.64e-17	1.9e-15
Cd180	Female	Interstitial macrophages	-0.546	0.561	0.683	-0.122	1.74e-17	2e-15
Gas2l3	Female	Interstitial macrophages	-0.685	0.424	0.55	-0.126	1.77e-17	2.04e-15
Gpr137b	Female	Interstitial macrophages	-0.461	0.689	0.767	-0.078	1.78e-17	2.04e-15
Snrpd3	Female	Interstitial macrophages	0.569	0.637	0.545	0.092	1.85e-17	2.12e-15
Kansl1l	Female	Interstitial macrophages	-0.454	0.593	0.718	-0.125	1.91e-17	2.17e-15
Cd109	Male	MHCII+ macrophages	-1.158	0.228	0.482	-0.254	2.01e-17	7.48e-15
Clec4e	Male	Interstitial macrophages	1.405	0.177	0.08	0.097	2.15e-17	7.88e-15
Lars2	Male	MHCII+ macrophages	-0.511	0.932	0.98	-0.048	2.27e-17	8.24e-15
Klf9	Female	Lining macrophages	-0.498	0.7	0.831	-0.131	2.31e-17	2.62e-15
Aqp1	Male	Interstitial macrophages	0.316	0.914	0.865	0.049	2.33e-17	8.37e-15
Ccnd3	Female	Lining macrophages	-0.507	0.695	0.824	-0.129	2.33e-17	2.65e-15
Atp6v0d1	Female	MHCII+ macrophages	-0.644	0.871	0.932	-0.061	2.49e-17	2.81e-15
AU020206	Female	Lining macrophages	0.605	0.836	0.785	0.051	2.67e-17	3.01e-15
Snrpg	Female	Interstitial macrophages	0.411	0.824	0.808	0.016	3.03e-17	3.41e-15
Ccl2	Female	Lining macrophages	-0.831	0.329	0.532	-0.203	3.08e-17	3.45e-15
Spag9	Female	Interstitial macrophages	-0.361	0.966	0.977	-0.011	3.18e-17	3.55e-15
Csf1r	Female	MHCII+ macrophages	-0.436	0.986	0.987	-0.001	3.22e-17	3.59e-15
BC005537	Female	MHCII+ macrophages	-0.544	0.948	0.98	-0.032	3.42e-17	3.81e-15
G3bp1	Female	Interstitial macrophages	-0.434	0.659	0.766	-0.107	3.54e-17	3.92e-15
Lpl	Female	Lining macrophages	-0.705	0.283	0.471	-0.188	3.69e-17	4.08e-15
Ccl7	Female	Lining macrophages	-0.404	0.199	0.395	-0.196	3.7e-17	4.08e-15
Zswim6	Female	MHCII+ macrophages	-0.572	0.964	0.98	-0.016	3.74e-17	4.11e-15
Hnrnpf	Female	Lining macrophages	-0.27	0.964	0.987	-0.023	3.89e-17	4.26e-15
Slit2	Male	Lining macrophages	1.522	0.17	0.067	0.103	3.99e-17	1.41e-14
Glyr1	Female	Interstitial macrophages	-0.523	0.561	0.682	-0.121	4.2e-17	4.59e-15
Hexb	Male	MHCII+ macrophages	-0.571	0.857	0.945	-0.088	4.36e-17	1.52e-14
Ndufa5	Female	Interstitial macrophages	0.47	0.719	0.632	0.087	4.41e-17	4.8e-15
Elf1	Female	Interstitial macrophages	-0.427	0.834	0.891	-0.057	4.57e-17	4.96e-15
Apoe	Male	Interstitial macrophages	-0.418	0.71	0.83	-0.12	4.76e-17	1.65e-14
Mcl1	Female	Interstitial macrophages	-0.262	0.993	0.994	-0.001	4.83e-17	5.23e-15
Slc3a2	Female	Lining macrophages	-0.391	0.838	0.914	-0.076	5.05e-17	5.46e-15
Cxcl16	Female	Lining macrophages	-0.499	0.729	0.862	-0.133	5.58e-17	6.02e-15
Avpi1	Male	Interstitial macrophages	0.697	0.563	0.486	0.077	5.6e-17	1.92e-14
Snrpf	Female	Interstitial macrophages	0.417	0.785	0.713	0.072	6.2e-17	6.65e-15
Sema4d	Male	MHCII+ macrophages	2.219	0.319	0.116	0.203	6.31e-17	2.14e-14
Cd81	Female	Interstitial macrophages	-0.258	0.937	0.964	-0.027	6.35e-17	6.79e-15
Ubtd1	Female	Lining macrophages	-0.477	0.675	0.819	-0.144	6.65e-17	7.09e-15
Dusp16	Female	Interstitial macrophages	-0.433	0.602	0.727	-0.125	6.68e-17	7.11e-15
Nol7	Female	Interstitial macrophages	0.425	0.771	0.694	0.077	6.74e-17	7.14e-15
Ndufa3	Female	MHCII+ macrophages	0.836	0.681	0.474	0.207	6.75e-17	7.14e-15
Dbi	Female	Interstitial macrophages	0.349	0.879	0.858	0.021	7.23e-17	7.63e-15
Rnase2a	Female	Interstitial macrophages	2.149	0.134	0.053	0.081	7.42e-17	7.81e-15
G530011O06Rik	Female	Interstitial macrophages	-1.262	0.145	0.265	-0.12	7.97e-17	8.37e-15
Cox5a	Male	Interstitial macrophages	0.359	0.84	0.81	0.03	8.1e-17	2.72e-14
Ank2	Male	MHCII+ macrophages	-1.144	0.313	0.558	-0.245	9.91e-17	3.3e-14
Camk1	Female	Lining macrophages	-0.276	0.957	0.99	-0.033	9.98e-17	1.04e-14
Ski	Male	MHCII+ macrophages	-0.589	0.75	0.902	-0.152	1.02e-16	3.35e-14
Phc2	Female	Interstitial macrophages	-0.491	0.571	0.688	-0.117	1.05e-16	1.09e-14
Cox17	Female	Interstitial macrophages	0.557	0.669	0.589	0.08	1.06e-16	1.1e-14
Mtmr7	Female	MHCII+ macrophages	0.947	0.413	0.177	0.236	1.08e-16	1.11e-14
Por	Female	Interstitial macrophages	-0.722	0.495	0.613	-0.118	1.09e-16	1.12e-14
Klf4	Female	Interstitial macrophages	-0.307	0.97	0.979	-0.009	1.09e-16	1.12e-14
Trak1	Female	MHCII+ macrophages	-0.687	0.776	0.902	-0.126	1.13e-16	1.16e-14
Nufip2	Female	Interstitial macrophages	-0.39	0.847	0.904	-0.057	1.13e-16	1.16e-14
Ube2h	Female	Interstitial macrophages	-0.413	0.737	0.804	-0.067	1.21e-16	1.24e-14
Mat2a	Female	MHCII+ macrophages	-0.732	0.843	0.9	-0.057	1.27e-16	1.3e-14
Tuba1a	Female	Lining macrophages	-0.36	0.908	0.968	-0.06	1.38e-16	1.4e-14
Rab11fip5	Male	MHCII+ macrophages	-0.806	0.47	0.716	-0.246	1.38e-16	4.5e-14
Igf1r	Male	Lining macrophages	-0.621	0.279	0.444	-0.165	1.47e-16	4.77e-14
Relb	Female	Interstitial macrophages	-0.446	0.619	0.738	-0.119	1.58e-16	1.6e-14
Serpinb6a	Male	MHCII+ macrophages	-0.955	0.422	0.651	-0.229	1.59e-16	5.09e-14
Enpep	Female	Interstitial macrophages	-0.667	0.297	0.434	-0.137	1.6e-16	1.61e-14
Cox6a1	Female	Lining macrophages	0.409	0.909	0.924	-0.015	1.73e-16	1.75e-14
Cyba	Female	MHCII+ macrophages	0.359	0.992	0.972	0.02	1.81e-16	1.82e-14
Cd180	Female	Lining macrophages	-0.467	0.708	0.84	-0.132	1.85e-16	1.85e-14
Fxyd2	Female	Lining macrophages	0.599	0.957	0.979	-0.022	1.88e-16	1.88e-14
Plekhg5	Female	MHCII+ macrophages	-1.29	0.339	0.547	-0.208	1.91e-16	1.9e-14
Clec4d	Female	Lining macrophages	0.863	0.538	0.387	0.151	2.05e-16	2.03e-14
Srgn	Female	Interstitial macrophages	0.434	0.962	0.952	0.01	2.05e-16	2.03e-14
Cd83	Female	Interstitial macrophages	-0.266	0.917	0.959	-0.042	2.08e-16	2.06e-14
Pdlim4	Female	Interstitial macrophages	0.564	0.616	0.507	0.109	2.2e-16	2.17e-14
Lhfpl2	Female	MHCII+ macrophages	1.181	0.452	0.224	0.228	2.24e-16	2.2e-14
Egfr	Male	Interstitial macrophages	-0.528	0.391	0.541	-0.15	2.46e-16	7.68e-14
St3gal6	Female	Interstitial macrophages	-0.592	0.362	0.51	-0.148	2.5e-16	2.45e-14
Tmem176a	Male	MHCII+ macrophages	0.799	0.793	0.622	0.171	2.52e-16	7.81e-14
Cd209d	Female	Interstitial macrophages	-0.591	0.306	0.453	-0.147	2.56e-16	2.5e-14
Cd86	Male	MHCII+ macrophages	0.966	0.874	0.798	0.076	2.57e-16	7.9e-14
Psmb1	Female	Interstitial macrophages	0.367	0.809	0.732	0.077	2.58e-16	2.51e-14
Mbtd1	Female	Interstitial macrophages	-0.506	0.59	0.707	-0.117	2.91e-16	2.82e-14
Cox6a1	Female	MHCII+ macrophages	0.569	0.893	0.811	0.082	3.09e-16	2.99e-14
Shb	Male	Interstitial macrophages	-0.684	0.198	0.329	-0.131	3.09e-16	9.41e-14
Ccl2	Female	MHCII+ macrophages	-1.093	0.605	0.799	-0.194	3.11e-16	3e-14
Cpne4	Male	Lining macrophages	0.967	0.255	0.131	0.124	3.17e-16	9.56e-14
Klf6	Female	MHCII+ macrophages	-0.516	0.974	0.992	-0.018	3.33e-16	3.21e-14
Camk1d	Female	Ctsk+ macrophages	0.683	1	0.992	0.008	3.51e-16	3.37e-14
Emp1	Male	MHCII+ macrophages	-0.504	0.816	0.96	-0.144	3.55e-16	1.05e-13
C4b	Male	Lining macrophages	0.883	0.538	0.444	0.094	3.56e-16	1.05e-13
Eef2	Female	Lining macrophages	-0.264	0.972	0.996	-0.024	3.57e-16	3.42e-14
Flrt2	Male	MHCII+ macrophages	-2.041	0.052	0.225	-0.173	3.58e-16	1.05e-13
Fam129b	Female	Lining macrophages	-0.392	0.911	0.959	-0.048	3.69e-16	3.53e-14
Ifi27l2a	Female	Ly6c+ macrophages	1.187	0.975	0.88	0.095	3.9e-16	3.73e-14
Ehd1	Female	Interstitial macrophages	-0.323	0.838	0.897	-0.059	3.92e-16	3.73e-14
Cd52	Male	MHCII+ macrophages	0.845	0.828	0.727	0.101	4.06e-16	1.18e-13
Efhd2	Female	Lining macrophages	-0.282	0.968	0.986	-0.018	4.34e-16	4.11e-14
Eif3c	Female	Lining macrophages	0.359	0.924	0.922	0.002	4.41e-16	4.17e-14
1700017B05Rik	Female	Lining macrophages	-0.484	0.543	0.721	-0.178	4.51e-16	4.26e-14
Capg	Female	Lining macrophages	-0.266	0.963	0.993	-0.03	5.11e-16	4.8e-14
Nsd3	Female	Interstitial macrophages	-0.328	0.833	0.891	-0.058	5.17e-16	4.84e-14
Sgpl1	Female	MHCII+ macrophages	-0.683	0.887	0.932	-0.045	5.19e-16	4.85e-14
1810037I17Rik	Female	Interstitial macrophages	0.353	0.859	0.856	0.003	5.32e-16	4.96e-14
Tmem256	Female	Interstitial macrophages	0.461	0.739	0.691	0.048	5.35e-16	4.97e-14
Ccr5	Female	MHCII+ macrophages	0.877	0.587	0.338	0.249	5.37e-16	4.97e-14
Eif2s2	Female	Interstitial macrophages	0.406	0.85	0.822	0.028	5.83e-16	5.39e-14
Gimap6	Male	Interstitial macrophages	-0.676	0.174	0.297	-0.123	6.16e-16	1.78e-13
Samd4	Male	Interstitial macrophages	-0.71	0.177	0.294	-0.117	6.58e-16	1.89e-13
Dync1i2	Male	Lining macrophages	-0.335	0.738	0.863	-0.125	6.93e-16	1.97e-13
Srgap2	Male	Interstitial macrophages	-0.277	0.93	0.963	-0.033	7.04e-16	1.99e-13
Plekho1	Male	Lining macrophages	-0.421	0.616	0.773	-0.157	7.4e-16	2.07e-13
Nars	Female	Interstitial macrophages	0.468	0.697	0.625	0.072	7.57e-16	6.98e-14
Fcgrt	Female	Interstitial macrophages	-0.308	0.885	0.931	-0.046	8.02e-16	7.38e-14
Snx8	Female	Lining macrophages	-0.375	0.779	0.88	-0.101	8.4e-16	7.71e-14
Tra2a	Female	Interstitial macrophages	-0.415	0.756	0.828	-0.072	8.48e-16	7.76e-14
Ost4	Female	Interstitial macrophages	0.387	0.813	0.767	0.046	8.86e-16	8.09e-14
Gm12905	Female	Interstitial macrophages	-0.967	0.109	0.223	-0.114	9.11e-16	8.29e-14
Srgap2	Female	Interstitial macrophages	0.316	0.956	0.96	-0.004	9.33e-16	8.48e-14
B2m	Female	MHCII+ macrophages	0.344	0.998	0.993	0.005	9.85e-16	8.93e-14
Arhgap10	Female	MHCII+ macrophages	-0.881	0.694	0.826	-0.132	9.95e-16	9e-14
Kdm6b	Female	MHCII+ macrophages	-0.718	0.821	0.881	-0.06	1.01e-15	9.1e-14
Fermt2	Female	MHCII+ macrophages	1.333	0.405	0.191	0.214	1.01e-15	9.1e-14
Plekhg5	Female	Lining macrophages	-0.682	0.451	0.637	-0.186	1.08e-15	9.69e-14
Arih2	Female	Interstitial macrophages	-0.439	0.667	0.768	-0.101	1.13e-15	1.01e-13
Runx1	Male	Interstitial macrophages	-0.298	0.921	0.965	-0.044	1.16e-15	3.23e-13
Ssbp4	Female	Lining macrophages	-0.429	0.747	0.875	-0.128	1.22e-15	1.09e-13
Fbxw11	Female	Interstitial macrophages	-0.387	0.795	0.852	-0.057	1.3e-15	1.16e-13
Pea15a	Female	Interstitial macrophages	-0.373	0.745	0.84	-0.095	1.36e-15	1.2e-13
Etf1	Female	Interstitial macrophages	-0.315	0.871	0.915	-0.044	1.39e-15	1.23e-13
Tmsb10	Male	Lining macrophages	-0.634	0.24	0.398	-0.158	1.4e-15	3.86e-13
AA467197	Female	MHCII+ macrophages	0.981	0.431	0.219	0.212	1.44e-15	1.27e-13
Ndufa1	Female	Lining macrophages	0.392	0.883	0.905	-0.022	1.47e-15	1.29e-13
Ifrd1	Male	MHCII+ macrophages	0.756	0.959	0.953	0.006	1.47e-15	4.03e-13
Slc20a1	Female	Interstitial macrophages	-0.68	0.388	0.522	-0.134	1.52e-15	1.33e-13
Jup	Male	Interstitial macrophages	-0.526	0.35	0.497	-0.147	1.8e-15	4.89e-13
Gypc	Male	MHCII+ macrophages	-1.491	0.081	0.276	-0.195	1.83e-15	4.93e-13
Rab5c	Female	Interstitial macrophages	-0.281	0.885	0.923	-0.038	1.86e-15	1.63e-13
Gpx1	Female	MHCII+ macrophages	0.439	0.996	0.985	0.011	1.86e-15	1.63e-13
Hexb	Female	Interstitial macrophages	0.337	0.903	0.836	0.067	1.89e-15	1.65e-13
Cd74	Male	Lining macrophages	-0.299	0.281	0.456	-0.175	1.96e-15	5.24e-13
Rhog	Male	Lining macrophages	-0.435	0.507	0.665	-0.158	1.98e-15	5.26e-13
Cytip	Male	MHCII+ macrophages	1.443	0.515	0.316	0.199	2.1e-15	5.53e-13
Pmp22	Male	MHCII+ macrophages	-0.612	0.658	0.838	-0.18	2.19e-15	5.73e-13
Atp5h	Male	Interstitial macrophages	0.304	0.89	0.86	0.03	2.21e-15	5.74e-13
Fosb	Female	Interstitial macrophages	-0.462	0.832	0.896	-0.064	2.28e-15	1.98e-13
Gm15655	Male	Lining macrophages	-0.763	0.119	0.245	-0.126	2.34e-15	6.02e-13
B2m	Female	Ly6c+ macrophages	0.512	0.996	1	-0.004	2.35e-15	2.04e-13
Blvrb	Female	Lining macrophages	0.422	0.905	0.915	-0.01	2.39e-15	2.07e-13
Arf1	Female	Lining macrophages	-0.297	0.909	0.97	-0.061	2.59e-15	2.24e-13
S100b	Female	MHCII+ macrophages	1.685	0.335	0.141	0.194	2.65e-15	2.29e-13
Enpep	Male	Interstitial macrophages	-0.681	0.208	0.328	-0.12	2.85e-15	7.28e-13
Arl6ip5	Male	MHCII+ macrophages	-0.853	0.335	0.584	-0.249	2.99e-15	7.59e-13
Gm17749	Female	Interstitial macrophages	-1.373	0.113	0.221	-0.108	3.06e-15	2.64e-13
Atp5j2	Female	MHCII+ macrophages	0.492	0.935	0.834	0.101	3.08e-15	2.65e-13
Daglb	Female	Lining macrophages	-0.519	0.605	0.758	-0.153	3.22e-15	2.76e-13
Gna12	Female	Lining macrophages	-0.358	0.792	0.883	-0.091	3.23e-15	2.76e-13
Nsa2	Female	Interstitial macrophages	0.405	0.809	0.76	0.049	3.28e-15	2.8e-13
Atp5j	Female	Interstitial macrophages	0.317	0.866	0.829	0.037	3.29e-15	2.81e-13
Dusp3	Male	Interstitial macrophages	0.3	0.902	0.879	0.023	3.31e-15	8.34e-13
Tfrc	Male	MHCII+ macrophages	-1.126	0.292	0.524	-0.232	3.34e-15	8.36e-13
Mgat4b	Female	Lining macrophages	-0.489	0.586	0.748	-0.162	3.42e-15	2.91e-13
Elob	Female	MHCII+ macrophages	0.478	0.921	0.839	0.082	3.5e-15	2.97e-13
Filip1l	Female	Interstitial macrophages	0.727	0.443	0.321	0.122	3.61e-15	3.06e-13
Stab1	Female	Interstitial macrophages	-0.354	0.746	0.831	-0.085	3.69e-15	3.12e-13
Rffl	Female	Interstitial macrophages	-0.564	0.566	0.665	-0.099	3.72e-15	3.14e-13
St3gal6	Male	Interstitial macrophages	-0.55	0.307	0.444	-0.137	4.13e-15	1.03e-12
Sptbn1	Female	Interstitial macrophages	0.362	0.896	0.868	0.028	4.16e-15	3.51e-13
Cd276	Female	Lining macrophages	-0.794	0.325	0.491	-0.166	4.57e-15	3.83e-13
Slc11a2	Female	Interstitial macrophages	-0.57	0.377	0.508	-0.131	4.64e-15	3.88e-13
Romo1	Female	Lining macrophages	0.37	0.889	0.895	-0.006	4.66e-15	3.89e-13
Npm1	Female	Interstitial macrophages	0.274	0.946	0.94	0.006	4.7e-15	3.91e-13
Dnm3	Female	Interstitial macrophages	1.21	0.203	0.107	0.096	4.74e-15	3.94e-13
Ext1	Female	Interstitial macrophages	-0.333	0.885	0.932	-0.047	4.75e-15	3.94e-13
Dpm3	Female	Interstitial macrophages	0.476	0.693	0.615	0.078	4.78e-15	3.95e-13
Chp2	Male	Interstitial macrophages	-0.548	0.2	0.326	-0.126	4.78e-15	1.17e-12
Arhgap26	Male	Interstitial macrophages	-0.412	0.68	0.792	-0.112	4.82e-15	1.17e-12
Fnip1	Female	MHCII+ macrophages	-0.59	0.929	0.954	-0.025	5.13e-15	4.24e-13
Dnaja1	Female	Interstitial macrophages	0.381	0.848	0.789	0.059	5.27e-15	4.35e-13
Ypel3	Female	Interstitial macrophages	-0.428	0.605	0.718	-0.113	5.42e-15	4.46e-13
Ecm1	Male	MHCII+ macrophages	-0.66	0.687	0.869	-0.182	5.62e-15	1.35e-12
Stat3	Female	MHCII+ macrophages	-0.713	0.938	0.967	-0.029	6.17e-15	5.05e-13
Hcst	Male	Lining macrophages	-0.546	0.277	0.441	-0.164	6.36e-15	1.52e-12
Tm4sf19	Female	Interstitial macrophages	-1.604	0.068	0.161	-0.093	6.39e-15	5.21e-13
Ddx46	Female	Interstitial macrophages	0.545	0.581	0.473	0.108	6.53e-15	5.32e-13
Calcrl	Female	Lining macrophages	0.701	0.746	0.659	0.087	6.62e-15	5.37e-13
Cd209g	Female	Interstitial macrophages	-0.818	0.178	0.3	-0.122	6.85e-15	5.54e-13
Ndufa13	Female	Interstitial macrophages	0.326	0.85	0.813	0.037	6.92e-15	5.58e-13
Magi1	Female	Interstitial macrophages	0.738	0.463	0.352	0.111	7.2e-15	5.8e-13
Ppp2ca	Female	Interstitial macrophages	-0.281	0.877	0.927	-0.05	7.37e-15	5.93e-13
Adamtsl5	Male	MHCII+ macrophages	-1.178	0.157	0.376	-0.219	7.4e-15	1.74e-12
Grcc10	Female	Lining macrophages	0.338	0.901	0.906	-0.005	7.45e-15	5.98e-13
Resf1	Female	Interstitial macrophages	0.51	0.73	0.66	0.07	7.56e-15	6.04e-13
Csrnp1	Female	Interstitial macrophages	-0.569	0.459	0.595	-0.136	7.81e-15	6.23e-13
Gda	Female	Lining macrophages	0.399	0.92	0.905	0.015	7.85e-15	6.25e-13
Cass4	Male	Interstitial macrophages	-0.692	0.31	0.437	-0.127	7.88e-15	1.84e-12
Micos10	Female	Interstitial macrophages	0.364	0.81	0.779	0.031	8.03e-15	6.37e-13
Aff4	Female	Interstitial macrophages	-0.326	0.848	0.904	-0.056	8.03e-15	6.37e-13
Abl2	Female	Lining macrophages	-0.378	0.905	0.952	-0.047	8.19e-15	6.48e-13
Man1a	Female	MHCII+ macrophages	-0.782	0.954	0.972	-0.018	8.22e-15	6.5e-13
Gatm	Male	MHCII+ macrophages	-1.47	0.321	0.535	-0.214	8.44e-15	1.96e-12
Stard13	Female	Lining macrophages	1.012	0.436	0.285	0.151	8.62e-15	6.8e-13
Mdfic	Female	Lining macrophages	-0.402	0.887	0.933	-0.046	8.83e-15	6.95e-13
Mgst1	Female	MHCII+ macrophages	1.045	0.571	0.376	0.195	9.78e-15	7.68e-13
P2ry12	Female	Lining macrophages	-0.342	0.78	0.905	-0.125	1.02e-14	7.95e-13
Pcolce2	Female	MHCII+ macrophages	1.881	0.312	0.128	0.184	1.03e-14	8.07e-13
Abl2	Female	MHCII+ macrophages	-0.655	0.825	0.902	-0.077	1.06e-14	8.27e-13
Adam33	Male	Interstitial macrophages	-1.213	0.062	0.141	-0.079	1.17e-14	2.7e-12
Itgam	Female	Interstitial macrophages	0.337	0.934	0.904	0.03	1.18e-14	9.18e-13
C5ar1	Female	MHCII+ macrophages	-0.675	0.776	0.869	-0.093	1.21e-14	9.36e-13
Cd74	Male	Interstitial macrophages	-0.562	0.406	0.539	-0.133	1.28e-14	2.93e-12
Plxnb2	Female	Lining macrophages	-0.288	0.911	0.96	-0.049	1.28e-14	9.91e-13
Zyx	Female	Lining macrophages	-0.476	0.737	0.856	-0.119	1.29e-14	1e-12
Chsy3	Female	Lining macrophages	0.794	0.431	0.269	0.162	1.3e-14	1.01e-12
Stk40	Female	Interstitial macrophages	-0.507	0.584	0.678	-0.094	1.34e-14	1.03e-12
Wsb1	Female	MHCII+ macrophages	-0.504	0.891	0.952	-0.061	1.36e-14	1.04e-12
Ankrd37	Male	MHCII+ macrophages	-1.755	0.097	0.28	-0.183	1.39e-14	3.14e-12
Prdx1	Female	Interstitial macrophages	0.289	0.964	0.965	-0.001	1.45e-14	1.11e-12
Il6ra	Female	Interstitial macrophages	-0.376	0.856	0.908	-0.052	1.52e-14	1.16e-12
Ppia	Female	MHCII+ macrophages	0.298	0.992	0.987	0.005	1.66e-14	1.27e-12
Tuba1c	Female	Lining macrophages	-0.431	0.702	0.821	-0.119	1.66e-14	1.27e-12
Serbp1	Female	Interstitial macrophages	0.269	0.937	0.916	0.021	1.67e-14	1.27e-12
Cspg4	Male	MHCII+ macrophages	-1.273	0.153	0.367	-0.214	1.71e-14	3.79e-12
Csnk1e	Female	Lining macrophages	-0.477	0.543	0.724	-0.181	1.77e-14	1.35e-12
Nfat5	Female	Interstitial macrophages	-0.351	0.814	0.877	-0.063	1.88e-14	1.42e-12
Tcim	Male	Interstitial macrophages	-0.862	0.14	0.243	-0.103	1.91e-14	4.21e-12
Icam1	Female	Interstitial macrophages	-0.477	0.541	0.676	-0.135	1.94e-14	1.46e-12
Dync1i2	Female	Interstitial macrophages	0.361	0.84	0.784	0.056	2.01e-14	1.51e-12
AA467197	Female	Interstitial macrophages	1.101	0.238	0.138	0.1	2.01e-14	1.51e-12
Fmc1	Female	Interstitial macrophages	0.619	0.503	0.39	0.113	2.02e-14	1.52e-12
P3h2	Male	MHCII+ macrophages	-1.281	0.13	0.335	-0.205	2.04e-14	4.47e-12
Myadm	Male	Interstitial macrophages	0.293	0.883	0.853	0.03	2.29e-14	4.97e-12
Srgn	Male	Interstitial macrophages	0.275	0.937	0.927	0.01	2.3e-14	4.97e-12
Akt1	Female	Interstitial macrophages	-0.393	0.602	0.719	-0.117	2.36e-14	1.76e-12
Ctsc	Male	Interstitial macrophages	-0.382	0.927	0.96	-0.033	2.52e-14	5.42e-12
Slc9a9	Female	MHCII+ macrophages	-0.928	0.792	0.864	-0.072	2.55e-14	1.9e-12
Slc27a1	Female	Lining macrophages	-0.6	0.479	0.646	-0.167	2.55e-14	1.9e-12
Cd209f	Female	Interstitial macrophages	-0.576	0.211	0.342	-0.131	2.65e-14	1.97e-12
Hist1h4d	Female	Lining macrophages	1.598	0.16	0.061	0.099	2.72e-14	2.02e-12
Tmsb4x	Male	MHCII+ macrophages	0.382	1	1	0	2.79e-14	5.97e-12
Nfia	Male	MHCII+ macrophages	-0.802	0.455	0.669	-0.214	2.81e-14	5.97e-12
Snx24	Female	Lining macrophages	-0.39	0.876	0.93	-0.054	2.82e-14	2.09e-12
Mtch1	Female	Lining macrophages	-0.355	0.779	0.909	-0.13	2.86e-14	2.11e-12
Airn	Female	Interstitial macrophages	0.744	0.289	0.174	0.115	2.88e-14	2.12e-12
Slc16a10	Female	Interstitial macrophages	-0.652	0.423	0.544	-0.121	3.02e-14	2.22e-12
Jak1	Female	Interstitial macrophages	-0.356	0.913	0.948	-0.035	3.06e-14	2.24e-12
Pi4k2a	Female	Interstitial macrophages	-0.448	0.683	0.769	-0.086	3.13e-14	2.29e-12
Cggbp1	Female	Interstitial macrophages	0.384	0.754	0.691	0.063	3.36e-14	2.45e-12
Hmgb1	Female	MHCII+ macrophages	0.406	0.944	0.922	0.022	3.48e-14	2.53e-12
Top1	Female	Interstitial macrophages	-0.343	0.855	0.901	-0.046	3.63e-14	2.63e-12
Mapk14	Male	Interstitial macrophages	-0.332	0.733	0.828	-0.095	3.69e-14	7.79e-12
Uqcc2	Female	Interstitial macrophages	0.505	0.606	0.509	0.097	3.71e-14	2.68e-12
Fgfr1	Male	MHCII+ macrophages	-0.737	0.544	0.749	-0.205	3.76e-14	7.9e-12
Ctsb	Female	MHCII+ macrophages	-0.433	0.992	0.998	-0.006	3.76e-14	2.72e-12
F11r	Male	Lining macrophages	-0.279	0.881	0.952	-0.071	3.83e-14	7.99e-12
Tspo	Female	MHCII+ macrophages	0.519	0.948	0.879	0.069	4.58e-14	3.3e-12
Lmna	Female	MHCII+ macrophages	-0.482	0.942	0.983	-0.041	4.62e-14	3.32e-12
Lilrb4a	Female	Lining macrophages	-0.274	0.949	0.976	-0.027	4.75e-14	3.41e-12
Ednrb	Male	Interstitial macrophages	-0.593	0.339	0.459	-0.12	4.77e-14	9.9e-12
Ccl24	Female	MHCII+ macrophages	-1.145	0.377	0.572	-0.195	4.9e-14	3.52e-12
Ifi27l2a	Male	Interstitial macrophages	0.6	0.781	0.731	0.05	4.92e-14	1.02e-11
Trim8	Female	Lining macrophages	-0.428	0.695	0.822	-0.127	4.95e-14	3.55e-12
Tsc22d3	Male	MHCII+ macrophages	-0.62	0.501	0.716	-0.215	5.01e-14	1.03e-11
Mdfic	Female	MHCII+ macrophages	-0.782	0.808	0.882	-0.074	5.05e-14	3.61e-12
Sem1	Female	MHCII+ macrophages	0.332	0.988	0.952	0.036	5.12e-14	3.65e-12
Ide	Female	Lining macrophages	-0.643	0.341	0.517	-0.176	5.14e-14	3.65e-12
Lhfpl2	Female	Lining macrophages	0.465	0.872	0.834	0.038	5.14e-14	3.65e-12
Mfsd11	Female	Interstitial macrophages	-0.495	0.457	0.574	-0.117	5.25e-14	3.72e-12
Tnf	Female	Interstitial macrophages	-0.413	0.522	0.644	-0.122	5.3e-14	3.75e-12
Sel1l3	Male	Interstitial macrophages	1.451	0.151	0.073	0.078	5.41e-14	1.1e-11
Eif3b	Female	Lining macrophages	-0.441	0.59	0.753	-0.163	5.42e-14	3.83e-12
Cavin3	Female	Interstitial macrophages	0.725	0.461	0.35	0.111	5.43e-14	3.83e-12
Ankrd13a	Female	Interstitial macrophages	-0.459	0.55	0.657	-0.107	5.58e-14	3.92e-12
Fn1	Female	MHCII+ macrophages	0.81	0.784	0.648	0.136	5.6e-14	3.93e-12
H2-Aa	Female	Lining macrophages	2	0.4	0.287	0.113	5.63e-14	3.95e-12
Adam15	Male	MHCII+ macrophages	-0.594	0.656	0.831	-0.175	5.67e-14	1.14e-11
Snx9	Female	Lining macrophages	-0.329	0.868	0.936	-0.068	5.7e-14	3.99e-12
Trim8	Female	Interstitial macrophages	-0.445	0.586	0.693	-0.107	5.79e-14	4.04e-12
Plxdc2	Female	Interstitial macrophages	-0.7	0.245	0.367	-0.122	6e-14	4.19e-12
Ap2a2	Female	Interstitial macrophages	-0.289	0.887	0.944	-0.057	6.06e-14	4.22e-12
Ahnak	Male	MHCII+ macrophages	-0.378	0.983	0.998	-0.015	6.09e-14	1.22e-11
Pir	Female	Interstitial macrophages	1.307	0.176	0.09	0.086	6.19e-14	4.3e-12
Rasal2	Male	Interstitial macrophages	-0.482	0.374	0.508	-0.134	6.36e-14	1.26e-11
Cndp2	Female	Interstitial macrophages	-0.315	0.798	0.861	-0.063	6.37e-14	4.42e-12
Plekhg5	Male	Interstitial macrophages	-0.408	0.67	0.778	-0.108	6.37e-14	1.26e-11
Cyba	Female	Interstitial macrophages	0.251	0.972	0.959	0.013	6.57e-14	4.55e-12
Atp6v1h	Female	Interstitial macrophages	-0.485	0.671	0.762	-0.091	6.59e-14	4.56e-12
Igfbp4	Female	MHCII+ macrophages	-0.981	0.437	0.62	-0.183	6.73e-14	4.64e-12
Il1b	Male	MHCII+ macrophages	1.52	0.406	0.207	0.199	6.81e-14	1.34e-11
Rhbdf2	Female	Interstitial macrophages	-0.482	0.532	0.64	-0.108	7.1e-14	4.89e-12
Grn	Male	MHCII+ macrophages	-0.483	0.94	0.98	-0.04	7.19e-14	1.41e-11
Tspo	Female	Interstitial macrophages	0.328	0.934	0.907	0.027	7.34e-14	5.05e-12
Pros1	Female	Interstitial macrophages	-0.378	0.855	0.904	-0.049	7.46e-14	5.12e-12
Ndufb9	Female	MHCII+ macrophages	0.52	0.855	0.74	0.115	7.69e-14	5.27e-12
Ncf4	Female	Lining macrophages	-0.398	0.714	0.844	-0.13	7.7e-14	5.27e-12
Cd209a	Female	Interstitial macrophages	-1.023	0.157	0.271	-0.114	7.76e-14	5.3e-12
Ndufa7	Female	Interstitial macrophages	0.321	0.84	0.823	0.017	7.93e-14	5.41e-12
Nrp2	Female	Interstitial macrophages	-0.363	0.843	0.904	-0.061	7.94e-14	5.41e-12
Tank	Female	Interstitial macrophages	-0.398	0.858	0.9	-0.042	8.03e-14	5.46e-12
Rbpj	Female	MHCII+ macrophages	-0.564	0.988	0.995	-0.007	8.06e-14	5.46e-12
Bnc2	Female	Interstitial macrophages	1.089	0.169	0.084	0.085	8.06e-14	5.46e-12
Cd36	Female	Interstitial macrophages	0.376	0.947	0.977	-0.03	8.25e-14	5.58e-12
Cd81	Male	MHCII+ macrophages	-0.561	0.694	0.869	-0.175	8.31e-14	1.62e-11
Ophn1	Male	Interstitial macrophages	-0.383	0.789	0.86	-0.071	8.47e-14	1.64e-11
Dleu2	Female	Interstitial macrophages	-0.4	0.853	0.893	-0.04	8.82e-14	5.95e-12
Akt3	Female	Interstitial macrophages	0.407	0.817	0.747	0.07	8.84e-14	5.96e-12
Inpp5d	Female	Lining macrophages	-0.277	0.99	0.996	-0.006	8.86e-14	5.96e-12
Sbno2	Female	Interstitial macrophages	-0.571	0.655	0.74	-0.085	8.97e-14	6.02e-12
Hexb	Female	MHCII+ macrophages	0.546	0.917	0.851	0.066	9.06e-14	6.08e-12
Cd37	Male	Lining macrophages	-0.267	0.838	0.934	-0.096	9.16e-14	1.76e-11
Atp5k	Male	Lining macrophages	-0.382	0.552	0.713	-0.161	9.58e-14	1.84e-11
Adap2os	Female	Interstitial macrophages	0.873	0.324	0.219	0.105	9.91e-14	6.62e-12
Lysmd4	Female	Lining macrophages	1.181	0.538	0.423	0.115	1.01e-13	6.76e-12
Magi1	Female	MHCII+ macrophages	1.623	0.323	0.143	0.18	1.04e-13	6.96e-12
Azin1	Female	Interstitial macrophages	-0.366	0.719	0.797	-0.078	1.08e-13	7.19e-12
Son	Male	Lining macrophages	-0.265	0.871	0.951	-0.08	1.12e-13	2.14e-11
Tanc1	Male	Lining macrophages	0.883	0.342	0.226	0.116	1.16e-13	2.2e-11
Cspg4	Female	MHCII+ macrophages	1.055	0.427	0.222	0.205	1.17e-13	7.77e-12
Tnip1	Female	Lining macrophages	-0.732	0.356	0.528	-0.172	1.2e-13	7.91e-12
Aldoa	Female	Interstitial macrophages	0.348	0.836	0.792	0.044	1.25e-13	8.27e-12
Gm12353	Female	Lining macrophages	1.487	0.25	0.132	0.118	1.26e-13	8.28e-12
Anxa5	Female	MHCII+ macrophages	-0.36	0.974	0.992	-0.018	1.26e-13	8.3e-12
Slc29a1	Female	Lining macrophages	-0.551	0.483	0.653	-0.17	1.27e-13	8.36e-12
Micu1	Female	Interstitial macrophages	-0.365	0.684	0.778	-0.094	1.31e-13	8.63e-12
Blvrb	Female	Interstitial macrophages	0.366	0.893	0.861	0.032	1.35e-13	8.86e-12
Atp6v1a	Female	MHCII+ macrophages	-0.603	0.865	0.93	-0.065	1.36e-13	8.89e-12
Agpat4	Male	MHCII+ macrophages	1.118	0.656	0.52	0.136	1.4e-13	2.64e-11
Zfand3	Female	Interstitial macrophages	-0.285	0.944	0.952	-0.008	1.48e-13	9.65e-12
Srpx	Female	Lining macrophages	1.114	0.303	0.173	0.13	1.48e-13	9.66e-12
Ehd4	Female	Lining macrophages	-0.31	0.946	0.979	-0.033	1.49e-13	9.68e-12
Renbp	Female	Lining macrophages	-0.384	0.692	0.834	-0.142	1.49e-13	9.68e-12
Lilrb4a	Female	Interstitial macrophages	-0.295	0.877	0.908	-0.031	1.51e-13	9.77e-12
1810037I17Rik	Male	Interstitial macrophages	0.36	0.801	0.775	0.026	1.52e-13	2.84e-11
Sema6a	Female	Interstitial macrophages	-0.816	0.402	0.519	-0.117	1.54e-13	9.98e-12
Sec61g	Female	MHCII+ macrophages	0.483	0.911	0.837	0.074	1.57e-13	1.01e-11
Knop1	Female	Interstitial macrophages	0.658	0.444	0.326	0.118	1.6e-13	1.03e-11
Nupr1	Female	Interstitial macrophages	0.412	0.884	0.842	0.042	1.61e-13	1.04e-11
Degs1	Male	Interstitial macrophages	0.369	0.719	0.68	0.039	1.66e-13	3.08e-11
Uqcrh	Female	MHCII+ macrophages	0.378	0.958	0.947	0.011	1.68e-13	1.08e-11
Grid1	Female	Interstitial macrophages	1.174	0.182	0.095	0.087	1.72e-13	1.1e-11
Sppl3	Female	Interstitial macrophages	-0.412	0.712	0.789	-0.077	1.72e-13	1.1e-11
Gpr183	Male	Lining macrophages	-0.335	0.632	0.776	-0.144	1.74e-13	3.22e-11
Arntl	Male	Lining macrophages	-0.406	0.485	0.646	-0.161	1.75e-13	3.22e-11
Cebpa	Female	Lining macrophages	-0.362	0.796	0.886	-0.09	1.76e-13	1.13e-11
Ndufb4	Female	Interstitial macrophages	0.358	0.771	0.693	0.078	1.78e-13	1.14e-11
Romo1	Female	MHCII+ macrophages	0.652	0.782	0.657	0.125	1.79e-13	1.14e-11
Elovl1	Female	Lining macrophages	-0.492	0.531	0.687	-0.156	1.87e-13	1.19e-11
Rab7b	Female	MHCII+ macrophages	-0.706	0.696	0.811	-0.115	1.88e-13	1.19e-11
Gm26532	Female	MHCII+ macrophages	-1.004	0.536	0.697	-0.161	1.91e-13	1.21e-11
Ndufa7	Female	MHCII+ macrophages	0.482	0.893	0.801	0.092	2.01e-13	1.27e-11
Tanc1	Female	Interstitial macrophages	1.192	0.202	0.111	0.091	2.02e-13	1.28e-11
Nsrp1	Female	Interstitial macrophages	0.714	0.424	0.32	0.104	2.05e-13	1.3e-11
Pet100	Female	Interstitial macrophages	0.613	0.516	0.411	0.105	2.14e-13	1.35e-11
Ptprg	Female	Interstitial macrophages	1.003	0.134	0.059	0.075	2.18e-13	1.37e-11
AA467197	Female	Lining macrophages	1.004	0.285	0.158	0.127	2.21e-13	1.39e-11
Dclre1c	Female	MHCII+ macrophages	-1.017	0.581	0.728	-0.147	2.22e-13	1.39e-11
Plekhm2	Female	MHCII+ macrophages	-0.757	0.685	0.806	-0.121	2.24e-13	1.4e-11
Bin1	Male	MHCII+ macrophages	-0.674	0.549	0.742	-0.193	2.31e-13	4.23e-11
Slc38a1	Female	Lining macrophages	-0.565	0.426	0.609	-0.183	2.35e-13	1.47e-11
Itgav	Female	Lining macrophages	-0.312	0.955	0.98	-0.025	2.39e-13	1.49e-11
Rab7b	Female	Interstitial macrophages	-0.43	0.751	0.803	-0.052	2.42e-13	1.51e-11
B4galt1	Female	Lining macrophages	-0.332	0.908	0.949	-0.041	2.51e-13	1.56e-11
Daglb	Female	Interstitial macrophages	-0.535	0.487	0.597	-0.11	2.52e-13	1.56e-11
Ktn1	Female	Interstitial macrophages	0.536	0.606	0.499	0.107	2.55e-13	1.58e-11
Ppard	Female	Lining macrophages	-0.437	0.664	0.803	-0.139	2.58e-13	1.6e-11
Actg1	Female	Ly6c+ macrophages	-0.531	0.996	1	-0.004	2.6e-13	1.6e-11
Ndufa3	Female	Interstitial macrophages	0.524	0.595	0.505	0.09	2.61e-13	1.61e-11
Xdh	Male	MHCII+ macrophages	-0.845	0.402	0.625	-0.223	2.69e-13	4.89e-11
Rnase2a	Female	MHCII+ macrophages	0.657	0.327	0.136	0.191	2.72e-13	1.67e-11
Flt1	Male	MHCII+ macrophages	-1.89	0.153	0.333	-0.18	2.81e-13	5.08e-11
Rab7	Female	MHCII+ macrophages	-0.407	0.911	0.962	-0.051	2.84e-13	1.75e-11
Ndufb4	Female	MHCII+ macrophages	0.588	0.788	0.665	0.123	2.88e-13	1.77e-11
Pf4	Female	MHCII+ macrophages	-0.491	0.887	0.968	-0.081	2.88e-13	1.77e-11
Lars2	Female	Ly6c+ macrophages	1.282	0.823	0.556	0.267	2.91e-13	1.78e-11
Flnb	Male	Interstitial macrophages	0.58	0.601	0.522	0.079	2.93e-13	5.27e-11
Cndp2	Female	Lining macrophages	-0.319	0.867	0.933	-0.066	2.94e-13	1.79e-11
Tmem176b	Male	MHCII+ macrophages	0.503	0.905	0.775	0.13	2.98e-13	5.34e-11
Vkorc1	Female	Lining macrophages	0.713	0.56	0.451	0.109	2.99e-13	1.83e-11
Polr2k	Female	Interstitial macrophages	0.455	0.638	0.54	0.098	3.08e-13	1.88e-11
Fchsd2	Female	Lining macrophages	0.437	0.967	0.959	0.008	3.1e-13	1.89e-11
Ndufa11	Female	Interstitial macrophages	0.389	0.732	0.67	0.062	3.14e-13	1.91e-11
S100a11	Female	Interstitial macrophages	0.487	0.764	0.701	0.063	3.14e-13	1.91e-11
Hmox1	Female	MHCII+ macrophages	-1.099	0.581	0.71	-0.129	3.17e-13	1.92e-11
Ankrd11	Male	Interstitial macrophages	-0.255	0.902	0.946	-0.044	3.22e-13	5.72e-11
Cavin3	Female	MHCII+ macrophages	1.259	0.355	0.167	0.188	3.24e-13	1.96e-11
Pld4	Female	Interstitial macrophages	-0.458	0.436	0.575	-0.139	3.26e-13	1.97e-11
Smim26	Female	Interstitial macrophages	0.782	0.32	0.21	0.11	3.38e-13	2.04e-11
Emc7	Female	Interstitial macrophages	0.362	0.771	0.716	0.055	3.61e-13	2.17e-11
Herpud1	Female	Lining macrophages	-0.398	0.737	0.872	-0.135	3.69e-13	2.22e-11
Ddx60	Male	Interstitial macrophages	-0.654	0.354	0.472	-0.118	3.71e-13	6.51e-11
Nme2	Female	MHCII+ macrophages	0.38	0.962	0.945	0.017	3.71e-13	2.23e-11
Spg21	Female	Lining macrophages	-0.384	0.657	0.799	-0.142	3.76e-13	2.25e-11
Cst3	Female	MHCII+ macrophages	0.47	1	0.995	0.005	3.86e-13	2.31e-11
Cd300c2	Male	MHCII+ macrophages	1.119	0.547	0.364	0.183	3.94e-13	6.88e-11
Srgap2	Female	Lining macrophages	0.373	0.994	0.993	0.001	4e-13	2.39e-11
Ranbp10	Female	Lining macrophages	-0.484	0.663	0.786	-0.123	4.03e-13	2.4e-11
Chrm3	Female	MHCII+ macrophages	1.756	0.204	0.058	0.146	4.12e-13	2.45e-11
Eif4e	Female	Interstitial macrophages	-0.422	0.715	0.792	-0.077	4.17e-13	2.48e-11
Synj1	Female	Interstitial macrophages	-0.33	0.871	0.917	-0.046	4.3e-13	2.55e-11
Lrmda	Female	Interstitial macrophages	-0.47	0.596	0.698	-0.102	4.35e-13	2.58e-11
Mapk3	Female	Lining macrophages	-0.333	0.827	0.911	-0.084	4.36e-13	2.58e-11
Atp5mpl	Female	Lining macrophages	0.302	0.922	0.952	-0.03	4.44e-13	2.62e-11
Ext1	Female	MHCII+ macrophages	-0.558	0.873	0.927	-0.054	4.48e-13	2.65e-11
Cmtm3	Female	Lining macrophages	-0.424	0.623	0.775	-0.152	4.54e-13	2.67e-11
Il10rb	Female	Interstitial macrophages	-0.313	0.766	0.832	-0.066	4.54e-13	2.67e-11
Ccdc88c	Female	Lining macrophages	0.959	0.347	0.214	0.133	4.56e-13	2.68e-11
Evi2a	Female	Lining macrophages	-0.298	0.9	0.969	-0.069	4.67e-13	2.74e-11
Akt2	Female	Interstitial macrophages	-0.503	0.466	0.579	-0.113	4.69e-13	2.75e-11
Mtmr10	Male	Interstitial macrophages	0.357	0.825	0.793	0.032	4.92e-13	8.54e-11
Slc16a10	Female	MHCII+ macrophages	-1.075	0.379	0.585	-0.206	5.36e-13	3.13e-11
Irs2	Female	Interstitial macrophages	-0.577	0.353	0.477	-0.124	5.9e-13	3.44e-11
Slco3a1	Female	Interstitial macrophages	0.81	0.338	0.229	0.109	6.13e-13	3.56e-11
Tubb6	Female	Interstitial macrophages	-0.321	0.771	0.838	-0.067	6.22e-13	3.61e-11
Gfra2	Male	Interstitial macrophages	-0.444	0.329	0.465	-0.136	6.41e-13	1.11e-10
Stat2	Male	Interstitial macrophages	-0.753	0.185	0.288	-0.103	6.9e-13	1.19e-10
Ddx21	Female	Interstitial macrophages	0.47	0.628	0.552	0.076	6.94e-13	4.01e-11
Cks2	Male	Interstitial macrophages	-0.693	0.109	0.201	-0.092	6.99e-13	1.2e-10
Neat1	Female	Ctsk+ macrophages	-0.731	0.988	1	-0.012	7.01e-13	4.05e-11
Ppm1h	Female	Interstitial macrophages	-0.405	0.684	0.757	-0.073	7.19e-13	4.14e-11
Rhoa	Male	MHCII+ macrophages	-0.34	0.952	0.985	-0.033	7.3e-13	1.24e-10
S100a6	Female	MHCII+ macrophages	0.438	0.99	0.99	0	7.57e-13	4.36e-11
Sfxn3	Female	Lining macrophages	-0.345	0.827	0.908	-0.081	7.65e-13	4.4e-11
Fnip2	Female	MHCII+ macrophages	-0.927	0.692	0.811	-0.119	7.88e-13	4.53e-11
Atp5k	Female	MHCII+ macrophages	0.598	0.79	0.629	0.161	7.97e-13	4.57e-11
Cnppd1	Female	Interstitial macrophages	-0.545	0.367	0.49	-0.123	8.05e-13	4.6e-11
Stk17b	Female	Lining macrophages	-0.414	0.736	0.867	-0.131	8.15e-13	4.65e-11
Ptpn1	Female	Interstitial macrophages	-0.375	0.795	0.848	-0.053	8.28e-13	4.72e-11
Snrpg	Female	MHCII+ macrophages	0.478	0.915	0.819	0.096	8.4e-13	4.78e-11
Cxcl13	Male	Interstitial macrophages	-1.099	0.065	0.14	-0.075	8.41e-13	1.43e-10
Dek	Male	Interstitial macrophages	-0.307	0.67	0.778	-0.108	8.58e-13	1.45e-10
Ost4	Female	MHCII+ macrophages	0.518	0.859	0.751	0.108	8.75e-13	4.97e-11
Ptpn6	Female	Lining macrophages	-0.337	0.759	0.874	-0.115	8.83e-13	5e-11
Cpeb1	Male	Lining macrophages	1.007	0.329	0.227	0.102	8.98e-13	1.51e-10
Cx3cr1	Male	Lining macrophages	-0.286	0.895	0.953	-0.058	9.1e-13	1.52e-10
Slc9a9	Female	Lining macrophages	-0.32	0.89	0.944	-0.054	9.48e-13	5.36e-11
Nktr	Female	Interstitial macrophages	-0.275	0.798	0.857	-0.059	9.64e-13	5.45e-11
Gm42941	Female	Interstitial macrophages	-1.145	0.064	0.147	-0.083	9.81e-13	5.54e-11
Fosl2	Female	Interstitial macrophages	-0.451	0.587	0.707	-0.12	1.02e-12	5.72e-11
Ccnd3	Male	Lining macrophages	-0.448	0.549	0.689	-0.14	1.02e-12	1.69e-10
Ndufa2	Female	MHCII+ macrophages	0.463	0.923	0.852	0.071	1.04e-12	5.87e-11
2026-09-08	Female	Interstitial macrophages	-0.395	0.578	0.678	-0.1	1.06e-12	5.94e-11
S100a13	Female	Interstitial macrophages	0.271	0.901	0.873	0.028	1.09e-12	6.12e-11
Nsa2	Female	MHCII+ macrophages	0.504	0.905	0.794	0.111	1.1e-12	6.14e-11
Chka	Female	Interstitial macrophages	-0.485	0.441	0.557	-0.116	1.11e-12	6.2e-11
Marcksl1	Female	Lining macrophages	-0.557	0.431	0.6	-0.169	1.14e-12	6.37e-11
Ubn1	Female	MHCII+ macrophages	-0.741	0.73	0.808	-0.078	1.14e-12	6.37e-11
Ackr3	Female	Lining macrophages	1.264	0.232	0.117	0.115	1.15e-12	6.4e-11
Edf1	Female	Interstitial macrophages	0.379	0.698	0.631	0.067	1.16e-12	6.43e-11
Amotl1	Female	MHCII+ macrophages	1.244	0.321	0.146	0.175	1.18e-12	6.57e-11
Uqcrh	Male	Interstitial macrophages	0.271	0.896	0.874	0.022	1.2e-12	1.98e-10
Llph	Female	Interstitial macrophages	0.394	0.735	0.676	0.059	1.22e-12	6.75e-11
Dapk1	Female	Lining macrophages	-0.326	0.977	0.978	-0.001	1.25e-12	6.91e-11
Samd4b	Female	Interstitial macrophages	-0.437	0.592	0.684	-0.092	1.27e-12	7.01e-11
Rbms2	Male	Interstitial macrophages	-0.532	0.248	0.369	-0.121	1.28e-12	2.1e-10
Igf1r	Female	Lining macrophages	-0.615	0.305	0.469	-0.164	1.28e-12	7.08e-11
Mrc1	Male	Interstitial macrophages	-0.328	0.992	0.996	-0.004	1.29e-12	2.12e-10
2026-03-01	Female	Interstitial macrophages	0.489	0.634	0.541	0.093	1.33e-12	7.31e-11
Mtmr12	Female	Interstitial macrophages	-0.34	0.685	0.765	-0.08	1.36e-12	7.5e-11
Gfra2	Female	Interstitial macrophages	-0.444	0.545	0.652	-0.107	1.43e-12	7.86e-11
Map2k3	Female	MHCII+ macrophages	-0.851	0.643	0.736	-0.093	1.5e-12	8.21e-11
Stard13	Female	Interstitial macrophages	0.953	0.145	0.069	0.076	1.52e-12	8.29e-11
Ncl	Female	Lining macrophages	0.303	0.952	0.96	-0.008	1.55e-12	8.46e-11
Mepce	Female	Interstitial macrophages	-0.583	0.332	0.451	-0.119	1.59e-12	8.69e-11
Coro2b	Male	Interstitial macrophages	-0.484	0.251	0.372	-0.121	1.61e-12	2.6e-10
Dnase2a	Female	Interstitial macrophages	-0.516	0.481	0.582	-0.101	1.62e-12	8.81e-11
Rab7b	Female	Lining macrophages	-0.45	0.769	0.854	-0.085	1.72e-12	9.32e-11
Clec4e	Female	Interstitial macrophages	0.961	0.232	0.137	0.095	1.74e-12	9.43e-11
Mrc1	Female	Interstitial macrophages	-0.287	0.992	0.997	-0.005	1.74e-12	9.43e-11
Cdk8	Male	MHCII+ macrophages	-0.589	0.716	0.871	-0.155	1.78e-12	2.87e-10
Sec11c	Female	Interstitial macrophages	0.361	0.766	0.715	0.051	1.79e-12	9.67e-11
Msr1	Male	Lining macrophages	0.513	0.739	0.707	0.032	1.84e-12	2.95e-10
Fxyd2	Male	MHCII+ macrophages	-0.417	0.698	0.853	-0.155	1.89e-12	3.01e-10
Lpar1	Female	Interstitial macrophages	-1.117	0.129	0.226	-0.097	1.91e-12	1.03e-10
Rffl	Female	Lining macrophages	-0.498	0.717	0.824	-0.107	1.92e-12	1.03e-10
Snhg9	Male	Interstitial macrophages	-0.964	0.051	0.118	-0.067	2.06e-12	3.27e-10
Pdlim5	Female	MHCII+ macrophages	-0.531	0.944	0.965	-0.021	2.07e-12	1.11e-10
Cct2	Female	Interstitial macrophages	0.402	0.68	0.607	0.073	2.1e-12	1.13e-10
Mtmr10	Female	Lining macrophages	-0.375	0.814	0.9	-0.086	2.1e-12	1.13e-10
Trmt61b	Female	Interstitial macrophages	-1.037	0.128	0.223	-0.095	2.1e-12	1.13e-10
Ubl5	Female	Interstitial macrophages	0.271	0.863	0.83	0.033	2.1e-12	1.13e-10
Slc41a2	Female	Interstitial macrophages	-0.402	0.65	0.74	-0.09	2.2e-12	1.17e-10
Ago2	Female	Interstitial macrophages	-0.389	0.677	0.755	-0.078	2.23e-12	1.19e-10
Nt5e	Female	Lining macrophages	1.368	0.259	0.146	0.113	2.25e-12	1.19e-10
Pea15a	Female	Lining macrophages	-0.353	0.751	0.873	-0.122	2.27e-12	1.2e-10
Bcl3	Female	Interstitial macrophages	-0.437	0.425	0.545	-0.12	2.37e-12	1.26e-10
Gas2l3	Female	MHCII+ macrophages	-1.054	0.385	0.562	-0.177	2.46e-12	1.3e-10
Cnn2	Female	Interstitial macrophages	-0.649	0.295	0.407	-0.112	2.6e-12	1.37e-10
Trim47	Male	MHCII+ macrophages	-0.751	0.371	0.595	-0.224	2.63e-12	4.13e-10
Lgmn	Female	MHCII+ macrophages	-0.428	0.974	0.993	-0.019	2.64e-12	1.39e-10
Vcan	Female	Interstitial macrophages	0.694	0.264	0.167	0.097	2.64e-12	1.39e-10
Atp6v0c	Female	MHCII+ macrophages	-0.367	0.972	0.987	-0.015	2.65e-12	1.4e-10
Fcer1g	Female	MHCII+ macrophages	0.257	0.998	0.993	0.005	2.66e-12	1.4e-10
Tmem160	Female	Interstitial macrophages	0.383	0.718	0.661	0.057	2.71e-12	1.42e-10
Zfp395	Male	Interstitial macrophages	-0.466	0.272	0.401	-0.129	2.81e-12	4.39e-10
Piezo1	Female	Lining macrophages	-0.415	0.649	0.785	-0.136	2.89e-12	1.51e-10
Fermt2	Male	MHCII+ macrophages	-1.421	0.083	0.245	-0.162	2.92e-12	4.52e-10
Cdk8	Male	Lining macrophages	-0.296	0.862	0.928	-0.066	2.92e-12	4.52e-10
Gna13	Female	Interstitial macrophages	-0.259	0.929	0.944	-0.015	2.93e-12	1.53e-10
Actg1	Female	Ctsk+ macrophages	-0.439	0.994	1	-0.006	2.96e-12	1.55e-10
Cyb5r3	Male	MHCII+ macrophages	-0.718	0.627	0.765	-0.138	3.02e-12	4.66e-10
Ube2e2	Female	Lining macrophages	0.569	0.677	0.538	0.139	3.06e-12	1.6e-10
Dpm3	Female	MHCII+ macrophages	0.629	0.726	0.574	0.152	3.09e-12	1.61e-10
Pkm	Male	Interstitial macrophages	0.332	0.841	0.814	0.027	3.11e-12	4.77e-10
Tnfaip2	Female	Interstitial macrophages	0.487	0.711	0.63	0.081	3.23e-12	1.68e-10
Gm15564	Female	Lining macrophages	0.931	0.376	0.258	0.118	3.33e-12	1.73e-10
Hspd1	Female	Interstitial macrophages	0.504	0.619	0.517	0.102	3.39e-12	1.76e-10
Plscr4	Female	Lining macrophages	0.715	0.532	0.402	0.13	3.4e-12	1.76e-10
Sh3tc1	Female	Lining macrophages	-0.546	0.358	0.524	-0.166	3.48e-12	1.8e-10
Aoah	Male	Interstitial macrophages	-0.785	0.108	0.195	-0.087	3.53e-12	5.39e-10
Nupr1	Male	Interstitial macrophages	0.414	0.864	0.851	0.013	3.56e-12	5.4e-10
Grk3	Male	MHCII+ macrophages	1.635	0.311	0.144	0.167	3.57e-12	5.4e-10
Litaf	Female	MHCII+ macrophages	-0.587	0.927	0.957	-0.03	3.57e-12	1.84e-10
Snx29	Male	Interstitial macrophages	-0.348	0.708	0.8	-0.092	3.71e-12	5.59e-10
Tbc1d4	Male	Interstitial macrophages	-0.394	0.493	0.613	-0.12	3.86e-12	5.79e-10
Tubb6	Female	Lining macrophages	-0.365	0.681	0.807	-0.126	3.93e-12	2.01e-10
Kcnip4	Female	Lining macrophages	0.814	0.503	0.364	0.139	3.93e-12	2.01e-10
Pcyt1a	Female	MHCII+ macrophages	-0.856	0.76	0.826	-0.066	4.04e-12	2.07e-10
Dclre1c	Female	Lining macrophages	-0.539	0.532	0.674	-0.142	4.07e-12	2.08e-10
Cmss1	Female	Ly6c+ macrophages	1.137	0.877	0.685	0.192	4.14e-12	2.12e-10
Trf	Female	Lining macrophages	-0.364	0.695	0.847	-0.152	4.15e-12	2.12e-10
Plk3	Female	Lining macrophages	-0.56	0.347	0.509	-0.162	4.16e-12	2.12e-10
Dstn	Male	MHCII+ macrophages	-0.528	0.739	0.864	-0.125	4.24e-12	6.31e-10
Tuba1c	Male	Lining macrophages	-0.364	0.521	0.676	-0.155	4.29e-12	6.35e-10
Hopx	Female	Interstitial macrophages	0.507	0.608	0.52	0.088	4.35e-12	2.22e-10
Prickle2	Male	Lining macrophages	1.604	0.129	0.054	0.075	4.36e-12	6.44e-10
Batf	Male	Interstitial macrophages	-0.805	0.124	0.213	-0.089	4.42e-12	6.49e-10
Vat1	Male	MHCII+ macrophages	-0.705	0.536	0.72	-0.184	4.44e-12	6.5e-10
Igf1	Male	MHCII+ macrophages	0.603	0.721	0.507	0.214	4.53e-12	6.6e-10
Lgals1	Female	Interstitial macrophages	0.279	0.972	0.967	0.005	4.55e-12	2.31e-10
Clec4a1	Male	Interstitial macrophages	-0.394	0.465	0.585	-0.12	4.69e-12	6.81e-10
Chn2	Male	Lining macrophages	-0.509	0.291	0.434	-0.143	4.71e-12	6.81e-10
Prpf4b	Female	Interstitial macrophages	0.451	0.622	0.528	0.094	4.85e-12	2.46e-10
Atp5g2	Female	Interstitial macrophages	0.266	0.898	0.908	-0.01	5.22e-12	2.65e-10
Irf8	Female	Interstitial macrophages	-0.4	0.497	0.62	-0.123	5.3e-12	2.68e-10
Alox5ap	Female	MHCII+ macrophages	0.357	0.958	0.962	-0.004	5.32e-12	2.69e-10
C1qtnf1	Female	Interstitial macrophages	-0.781	0.187	0.294	-0.107	5.61e-12	2.84e-10
Gna12	Female	Interstitial macrophages	-0.373	0.626	0.711	-0.085	5.66e-12	2.86e-10
Rnd3	Male	Interstitial macrophages	-0.422	0.341	0.465	-0.124	5.76e-12	8.29e-10
Snap23	Female	Interstitial macrophages	-0.304	0.789	0.843	-0.054	5.86e-12	2.95e-10
Arl8a	Female	Interstitial macrophages	-0.319	0.766	0.835	-0.069	5.92e-12	2.98e-10
Rnf10	Male	Ctsk+ macrophages	-1.054	0.407	0.709	-0.302	6e-12	8.6e-10
Igf1r	Female	MHCII+ macrophages	-0.965	0.52	0.653	-0.133	6.01e-12	3.02e-10
Ptp4a3	Female	Lining macrophages	-0.619	0.355	0.511	-0.156	6.09e-12	3.06e-10
Olr1	Female	MHCII+ macrophages	1.043	0.351	0.166	0.185	6.13e-12	3.07e-10
Gm6377	Female	Interstitial macrophages	-0.781	0.317	0.427	-0.11	6.29e-12	3.15e-10
Ptpro	Female	Interstitial macrophages	-0.313	0.75	0.828	-0.078	6.38e-12	3.19e-10
Unc93b1	Female	MHCII+ macrophages	-0.393	0.94	0.968	-0.028	6.49e-12	3.23e-10
Sec62	Female	Lining macrophages	0.282	0.906	0.932	-0.026	6.5e-12	3.24e-10
Atp6v1b2	Female	Lining macrophages	-0.328	0.821	0.921	-0.1	6.63e-12	3.3e-10
Zeb2	Female	Lining macrophages	0.275	1	1	0	6.75e-12	3.35e-10
Ighm	Male	Interstitial macrophages	-0.408	0.377	0.503	-0.126	6.76e-12	9.66e-10
Ndufb7	Female	MHCII+ macrophages	0.469	0.883	0.768	0.115	6.88e-12	3.41e-10
Prpf4b	Female	Lining macrophages	0.575	0.684	0.604	0.08	7.13e-12	3.53e-10
Ddx17	Female	Interstitial macrophages	-0.339	0.664	0.764	-0.1	7.17e-12	3.54e-10
Uqcrq	Female	MHCII+ macrophages	0.454	0.895	0.818	0.077	7.31e-12	3.61e-10
Etv6	Male	MHCII+ macrophages	0.799	0.865	0.831	0.034	7.46e-12	1.06e-09
Il3ra	Female	Interstitial macrophages	-0.605	0.237	0.351	-0.114	7.52e-12	3.71e-10
Maf	Male	MHCII+ macrophages	-0.652	0.598	0.815	-0.217	7.62e-12	1.08e-09
Rnf10	Male	MHCII+ macrophages	-0.753	0.381	0.593	-0.212	7.66e-12	1.08e-09
Cox7c	Female	Ctsk+ macrophages	0.481	0.982	0.992	-0.01	7.79e-12	3.84e-10
Sfxn3	Female	Interstitial macrophages	-0.331	0.645	0.735	-0.09	7.81e-12	3.84e-10
S100a6	Female	Ctsk+ macrophages	0.43	1	1	0	7.95e-12	3.9e-10
Tuft1	Female	Interstitial macrophages	-0.619	0.239	0.349	-0.11	7.98e-12	3.92e-10
Rragc	Female	Lining macrophages	-0.325	0.813	0.901	-0.088	8e-12	3.92e-10
Fnip2	Female	Lining macrophages	-0.361	0.862	0.913	-0.051	8.11e-12	3.97e-10
Jun	Male	Interstitial macrophages	-0.435	0.891	0.916	-0.025	8.21e-12	1.15e-09
Epb41l2	Male	Lining macrophages	-0.277	0.865	0.941	-0.076	8.23e-12	1.15e-09
Zbtb7c	Male	MHCII+ macrophages	-0.78	0.329	0.538	-0.209	8.29e-12	1.16e-09
B4galt5	Female	MHCII+ macrophages	-0.7	0.778	0.862	-0.084	8.42e-12	4.12e-10
Ndufs5	Female	Interstitial macrophages	0.363	0.753	0.701	0.052	8.6e-12	4.2e-10
Tnfrsf1b	Female	Interstitial macrophages	-0.436	0.565	0.668	-0.103	8.97e-12	4.38e-10
Ctss	Female	Ly6c+ macrophages	0.42	1	1	0	9.02e-12	4.39e-10
Cd36	Male	MHCII+ macrophages	-0.457	0.644	0.851	-0.207	9.07e-12	1.26e-09
Rbfox2	Male	MHCII+ macrophages	-0.978	0.101	0.271	-0.17	9.12e-12	1.26e-09
Ndufc1	Female	Interstitial macrophages	0.485	0.655	0.596	0.059	9.13e-12	4.44e-10
Ctsk	Male	Interstitial macrophages	0.969	0.216	0.133	0.083	9.17e-12	1.26e-09
Uvrag	Female	Interstitial macrophages	-0.347	0.827	0.889	-0.062	9.59e-12	4.66e-10
Mat2a	Female	Ctsk+ macrophages	-0.717	0.871	0.952	-0.081	9.72e-12	4.72e-10
Rnaset2b	Male	Lining macrophages	-0.445	0.269	0.421	-0.152	9.81e-12	1.35e-09
Dab2	Female	MHCII+ macrophages	-0.571	0.925	0.972	-0.047	1.01e-11	4.9e-10
Irf4	Male	Interstitial macrophages	-0.539	0.246	0.359	-0.113	1.02e-11	1.39e-09
Plk3	Female	Interstitial macrophages	-0.599	0.313	0.427	-0.114	1.02e-11	4.95e-10
Txndc17	Female	MHCII+ macrophages	0.488	0.871	0.769	0.102	1.03e-11	4.97e-10
Mlph	Female	Lining macrophages	0.649	0.492	0.363	0.129	1.07e-11	5.15e-10
Lgals3	Female	Interstitial macrophages	0.318	0.957	0.945	0.012	1.08e-11	5.19e-10
Gatm	Female	Interstitial macrophages	-0.331	0.773	0.836	-0.063	1.08e-11	5.19e-10
Selenom	Male	MHCII+ macrophages	-0.709	0.315	0.535	-0.22	1.08e-11	1.47e-09
Rgl1	Female	Lining macrophages	-0.318	0.788	0.888	-0.1	1.1e-11	5.31e-10
Atp5g1	Female	Interstitial macrophages	0.318	0.776	0.715	0.061	1.12e-11	5.35e-10
Stk40	Female	MHCII+ macrophages	-0.726	0.609	0.738	-0.129	1.13e-11	5.4e-10
Mafk	Female	Interstitial macrophages	-0.673	0.267	0.371	-0.104	1.14e-11	5.48e-10
Clec10a	Male	Interstitial macrophages	-0.554	0.353	0.465	-0.112	1.15e-11	1.57e-09
Scn1b	Female	Lining macrophages	-0.347	0.735	0.854	-0.119	1.18e-11	5.63e-10
P2ry6	Female	Lining macrophages	-0.333	0.842	0.92	-0.078	1.18e-11	5.64e-10
Plekhg5	Male	Lining macrophages	-0.461	0.394	0.541	-0.147	1.21e-11	1.63e-09
Tgfb1	Female	MHCII+ macrophages	-0.411	0.929	0.945	-0.016	1.22e-11	5.8e-10
Sptbn1	Female	Lining macrophages	0.259	0.985	0.983	0.002	1.24e-11	5.93e-10
Foxred2	Male	Interstitial macrophages	-0.845	0.07	0.142	-0.072	1.25e-11	1.68e-09
Cacybp	Female	Interstitial macrophages	0.51	0.582	0.501	0.081	1.26e-11	6.01e-10
Ubald2	Female	Lining macrophages	-0.429	0.624	0.768	-0.144	1.28e-11	6.08e-10
Egfr	Female	Interstitial macrophages	-0.584	0.521	0.613	-0.092	1.28e-11	6.09e-10
Gngt2	Male	MHCII+ macrophages	1.788	0.255	0.104	0.151	1.29e-11	1.73e-09
Eef1a1	Female	Ctsk+ macrophages	-0.274	1	1	0	1.31e-11	6.21e-10
Apbb2	Male	Lining macrophages	0.569	0.579	0.478	0.101	1.31e-11	1.76e-09
Lrrc8d	Female	Lining macrophages	-0.311	0.851	0.919	-0.068	1.32e-11	6.23e-10
S100a13	Female	MHCII+ macrophages	0.432	0.901	0.854	0.047	1.32e-11	6.23e-10
2026-03-01	Female	Lining macrophages	0.625	0.657	0.564	0.093	1.32e-11	6.26e-10
Cpne4	Female	MHCII+ macrophages	1.63	0.183	0.053	0.13	1.34e-11	6.35e-10
Tank	Female	MHCII+ macrophages	-0.609	0.909	0.922	-0.013	1.35e-11	6.36e-10
Anxa1	Female	Interstitial macrophages	0.251	0.937	0.9	0.037	1.37e-11	6.46e-10
Dpysl3	Male	MHCII+ macrophages	-0.949	0.313	0.515	-0.202	1.42e-11	1.9e-09
Trib1	Female	Interstitial macrophages	-0.383	0.585	0.688	-0.103	1.43e-11	6.71e-10
Plekho2	Female	MHCII+ macrophages	-0.472	0.877	0.932	-0.055	1.43e-11	6.72e-10
Trmt112	Female	Interstitial macrophages	0.416	0.661	0.583	0.078	1.45e-11	6.8e-10
Mfsd11	Female	Lining macrophages	-0.485	0.49	0.649	-0.159	1.47e-11	6.89e-10
Fes	Female	Lining macrophages	-0.435	0.479	0.638	-0.159	1.49e-11	6.99e-10
Sik3	Female	Lining macrophages	-0.301	0.873	0.921	-0.048	1.5e-11	7.01e-10
Egln1	Male	MHCII+ macrophages	-1.062	0.309	0.493	-0.184	1.58e-11	2.09e-09
Bsg	Male	MHCII+ macrophages	-0.717	0.632	0.765	-0.133	1.62e-11	2.13e-09
Tent5a	Male	Interstitial macrophages	-0.51	0.381	0.502	-0.121	1.63e-11	2.13e-09
Psmb4	Male	Interstitial macrophages	0.288	0.802	0.766	0.036	1.64e-11	2.14e-09
Copa	Female	Interstitial macrophages	-0.294	0.71	0.791	-0.081	1.66e-11	7.73e-10
Klf7	Female	Interstitial macrophages	-0.354	0.597	0.7	-0.103	1.69e-11	7.87e-10
Cd93	Female	MHCII+ macrophages	-0.917	0.319	0.507	-0.188	1.73e-11	8.05e-10
Clec12a	Female	Lining macrophages	-0.326	0.853	0.914	-0.061	1.78e-11	8.25e-10
C1qc	Male	MHCII+ macrophages	-0.456	0.896	0.971	-0.075	1.81e-11	2.34e-09
Ndufs5	Female	MHCII+ macrophages	0.541	0.774	0.648	0.126	1.83e-11	8.48e-10
Mpeg1	Female	Interstitial macrophages	0.747	0.424	0.326	0.098	1.86e-11	8.6e-10
Mef2d	Female	Lining macrophages	-0.279	0.821	0.915	-0.094	1.87e-11	8.64e-10
Kdm6b	Female	Lining macrophages	-0.444	0.593	0.74	-0.147	1.88e-11	8.69e-10
Fkbp8	Female	Lining macrophages	-0.352	0.704	0.83	-0.126	1.9e-11	8.78e-10
Minar1	Female	Lining macrophages	0.92	0.26	0.146	0.114	1.92e-11	8.85e-10
Ndufv3	Female	MHCII+ macrophages	0.59	0.764	0.627	0.137	1.93e-11	8.87e-10
Hnrnpf	Female	MHCII+ macrophages	-0.309	0.938	0.975	-0.037	1.93e-11	8.88e-10
Arap1	Female	MHCII+ macrophages	-0.572	0.74	0.841	-0.101	1.95e-11	8.93e-10
Ifi27l2a	Female	MHCII+ macrophages	0.579	0.851	0.721	0.13	1.95e-11	8.93e-10
Npl	Female	Interstitial macrophages	-0.408	0.434	0.555	-0.121	1.95e-11	8.93e-10
Sgpl1	Female	Lining macrophages	-0.278	0.912	0.966	-0.054	2.05e-11	9.39e-10
Lmbrd1	Female	Interstitial macrophages	-0.327	0.707	0.785	-0.078	2.07e-11	9.46e-10
S100a13	Male	Interstitial macrophages	0.283	0.813	0.772	0.041	2.08e-11	2.67e-09
Tomm7	Female	MHCII+ macrophages	0.466	0.889	0.816	0.073	2.14e-11	9.75e-10
Nr4a2	Male	Interstitial macrophages	1.007	0.28	0.197	0.083	2.16e-11	2.77e-09
Phf20	Female	Interstitial macrophages	-0.3	0.778	0.844	-0.066	2.22e-11	1.01e-09
Malt1	Male	MHCII+ macrophages	1.242	0.615	0.478	0.137	2.24e-11	2.87e-09
Pou2f2	Male	Interstitial macrophages	-0.792	0.136	0.224	-0.088	2.34e-11	2.98e-09
Uqcrb	Female	MHCII+ macrophages	0.41	0.907	0.826	0.081	2.35e-11	1.07e-09
Cables1	Female	Interstitial macrophages	-0.535	0.272	0.383	-0.111	2.36e-11	1.07e-09
Ubl5	Female	MHCII+ macrophages	0.451	0.891	0.828	0.063	2.38e-11	1.08e-09
Esd	Female	Interstitial macrophages	0.493	0.703	0.651	0.052	2.42e-11	1.1e-09
Tom1	Female	MHCII+ macrophages	-0.781	0.546	0.692	-0.146	2.44e-11	1.1e-09
Cd9	Female	Interstitial macrophages	0.327	0.813	0.737	0.076	2.46e-11	1.11e-09
Map2k2	Female	Lining macrophages	-0.317	0.772	0.893	-0.121	2.48e-11	1.12e-09
Cd68	Female	Interstitial macrophages	-0.286	0.833	0.907	-0.074	2.53e-11	1.14e-09
Myadm	Male	MHCII+ macrophages	-0.515	0.702	0.836	-0.134	2.58e-11	3.24e-09
Cox7a2	Male	Interstitial macrophages	0.296	0.814	0.782	0.032	2.58e-11	3.24e-09
Zyx	Female	Interstitial macrophages	-0.297	0.719	0.804	-0.085	2.6e-11	1.17e-09
Snrpe	Female	Interstitial macrophages	0.34	0.797	0.77	0.027	2.61e-11	1.18e-09
Tmsb10	Female	Interstitial macrophages	0.676	0.573	0.49	0.083	2.62e-11	1.18e-09
Ptp4a2	Female	MHCII+ macrophages	-0.318	0.984	0.988	-0.004	2.67e-11	1.2e-09
Napa	Female	Interstitial macrophages	-0.418	0.523	0.618	-0.095	2.72e-11	1.22e-09
Atxn7l3	Male	Lining macrophages	-0.655	0.153	0.269	-0.116	2.73e-11	3.42e-09
Wsb2	Female	Lining macrophages	-0.434	0.543	0.692	-0.149	2.79e-11	1.25e-09
Ndufa4	Female	Interstitial macrophages	0.27	0.911	0.896	0.015	2.81e-11	1.26e-09
Dnaja1	Female	Ctsk+ macrophages	0.691	0.924	0.9	0.024	2.81e-11	1.26e-09
Eid1	Male	Interstitial macrophages	0.285	0.863	0.832	0.031	2.83e-11	3.53e-09
Anxa7	Male	Interstitial macrophages	0.346	0.713	0.676	0.037	2.87e-11	3.57e-09
Reps2	Male	Lining macrophages	-0.347	0.632	0.777	-0.145	2.9e-11	3.59e-09
Samd4	Female	Interstitial macrophages	-0.651	0.27	0.376	-0.106	2.94e-11	1.32e-09
Mtss1	Male	MHCII+ macrophages	-0.408	0.834	0.958	-0.124	3.01e-11	3.71e-09
Plscr4	Male	Ctsk+ macrophages	1.716	0.507	0.215	0.292	3.05e-11	3.75e-09
Psd3	Female	MHCII+ macrophages	-0.415	0.917	0.972	-0.055	3.16e-11	1.41e-09
Fn1	Female	Interstitial macrophages	0.859	0.521	0.441	0.08	3.2e-11	1.43e-09
Ndufa6	Female	Interstitial macrophages	0.292	0.858	0.821	0.037	3.21e-11	1.43e-09
Ubtd1	Female	Interstitial macrophages	-0.418	0.594	0.672	-0.078	3.25e-11	1.44e-09
Dpm3	Female	Lining macrophages	0.392	0.794	0.802	-0.008	3.31e-11	1.47e-09
Plec	Male	MHCII+ macrophages	-0.469	0.723	0.862	-0.139	3.33e-11	4.07e-09
Lamp2	Male	MHCII+ macrophages	-0.336	0.936	0.978	-0.042	3.34e-11	4.07e-09
P2ry13	Female	Interstitial macrophages	-0.768	0.166	0.264	-0.098	3.36e-11	1.49e-09
Lmna	Male	MHCII+ macrophages	-0.379	0.876	0.975	-0.099	3.39e-11	4.12e-09
Rab3il1	Female	Interstitial macrophages	-0.289	0.703	0.79	-0.087	3.41e-11	1.51e-09
Cd36	Female	Lining macrophages	0.558	0.911	0.93	-0.019	3.43e-11	1.52e-09
Cxcl1	Male	Interstitial macrophages	1.291	0.223	0.143	0.08	3.5e-11	4.24e-09
Por	Female	MHCII+ macrophages	-0.956	0.478	0.635	-0.157	3.54e-11	1.56e-09
Ly6e	Female	Lining macrophages	0.422	0.879	0.907	-0.028	3.6e-11	1.59e-09
Snx27	Female	Interstitial macrophages	-0.324	0.569	0.674	-0.105	3.61e-11	1.59e-09
Anxa11	Female	MHCII+ macrophages	-0.676	0.69	0.781	-0.091	3.62e-11	1.6e-09
Elf4	Female	Interstitial macrophages	-0.402	0.599	0.698	-0.099	3.65e-11	1.61e-09
Zc3h12a	Female	Interstitial macrophages	-0.471	0.463	0.581	-0.118	3.65e-11	1.61e-09
Sbno2	Male	Interstitial macrophages	-0.496	0.58	0.68	-0.1	3.67e-11	4.43e-09
Aldoa	Male	MHCII+ macrophages	-0.871	0.691	0.784	-0.093	3.75e-11	4.52e-09
Lamtor2	Female	Interstitial macrophages	0.297	0.813	0.788	0.025	3.78e-11	1.66e-09
Srsf5	Female	Interstitial macrophages	-0.267	0.891	0.93	-0.039	3.79e-11	1.66e-09
Cavin3	Female	Lining macrophages	0.556	0.646	0.525	0.121	3.8e-11	1.66e-09
AW112010	Female	Lining macrophages	0.941	0.232	0.128	0.104	3.83e-11	1.68e-09
Crip1	Female	MHCII+ macrophages	0.419	0.996	0.997	-0.001	3.87e-11	1.69e-09
Rapgef1	Female	Lining macrophages	-0.398	0.629	0.751	-0.122	3.87e-11	1.69e-09
H2-DMa	Female	Lining macrophages	1.1	0.371	0.262	0.109	3.89e-11	1.7e-09
Wdr82	Male	Lining macrophages	-0.549	0.192	0.318	-0.126	3.92e-11	4.71e-09
Pmepa1	Male	MHCII+ macrophages	-1.17	0.371	0.564	-0.193	3.99e-11	4.77e-09
Itgb1	Male	MHCII+ macrophages	-0.351	0.909	0.953	-0.044	4.04e-11	4.79e-09
Rab11fip1	Male	MHCII+ macrophages	1.245	0.456	0.295	0.161	4.05e-11	4.79e-09
Pdcd5	Female	Interstitial macrophages	0.397	0.718	0.67	0.048	4.13e-11	1.8e-09
Fcgr2b	Male	Interstitial macrophages	-0.306	0.734	0.818	-0.084	4.13e-11	4.88e-09
Ndufb2	Female	Interstitial macrophages	0.453	0.598	0.522	0.076	4.26e-11	1.86e-09
Chd4	Male	Lining macrophages	-0.267	0.873	0.927	-0.054	4.3e-11	5.03e-09
B4galt5	Female	Lining macrophages	-0.284	0.779	0.87	-0.091	4.36e-11	1.9e-09
Rab3il1	Female	Lining macrophages	-0.311	0.746	0.868	-0.122	4.38e-11	1.9e-09
Trem2	Female	Interstitial macrophages	0.304	0.847	0.796	0.051	4.42e-11	1.92e-09
Atp6v1h	Female	MHCII+ macrophages	-0.858	0.637	0.753	-0.116	4.49e-11	1.95e-09
Gdpd5	Female	Lining macrophages	-0.729	0.228	0.375	-0.147	4.51e-11	1.95e-09
Pcolce2	Female	Interstitial macrophages	1.519	0.119	0.057	0.062	4.52e-11	1.96e-09
Usp50	Female	Lining macrophages	1.366	0.197	0.101	0.096	4.56e-11	1.97e-09
Cers6	Male	MHCII+ macrophages	0.743	0.764	0.642	0.122	4.56e-11	5.31e-09
Cdk8	Male	Interstitial macrophages	-0.28	0.786	0.874	-0.088	4.57e-11	5.31e-09
Mif	Male	MHCII+ macrophages	-1.216	0.497	0.618	-0.121	4.61e-11	5.33e-09
S100a11	Male	Lining macrophages	-0.313	0.669	0.788	-0.119	4.65e-11	5.36e-09
Nr1d2	Female	Interstitial macrophages	-0.349	0.604	0.696	-0.092	4.71e-11	2.03e-09
Nectin1	Female	Interstitial macrophages	0.569	0.357	0.254	0.103	4.82e-11	2.08e-09
Gm47167	Female	Interstitial macrophages	1.208	0.124	0.059	0.065	4.84e-11	2.08e-09
Chd9	Female	Interstitial macrophages	0.394	0.734	0.668	0.066	4.99e-11	2.15e-09
Atrnl1	Male	Interstitial macrophages	-0.298	0.61	0.737	-0.127	4.99e-11	5.74e-09
Tubb6	Female	MHCII+ macrophages	-0.537	0.722	0.816	-0.094	5.16e-11	2.21e-09
Rab31	Male	MHCII+ macrophages	-0.41	0.795	0.905	-0.11	5.3e-11	6.07e-09
Psme1	Female	MHCII+ macrophages	0.559	0.813	0.678	0.135	5.37e-11	2.3e-09
Epb41l1	Female	Interstitial macrophages	-0.326	0.705	0.786	-0.081	5.38e-11	2.31e-09
Slc38a1	Female	Interstitial macrophages	-0.721	0.318	0.417	-0.099	5.51e-11	2.36e-09
Casp4	Female	MHCII+ macrophages	-0.729	0.744	0.834	-0.09	5.51e-11	2.36e-09
Sec61b	Female	Interstitial macrophages	0.307	0.828	0.832	-0.004	5.61e-11	2.4e-09
Siglech	Female	Interstitial macrophages	-0.679	0.197	0.301	-0.104	5.65e-11	2.41e-09
Lat2	Male	Interstitial macrophages	0.438	0.541	0.466	0.075	5.94e-11	6.78e-09
Hsp90ab1	Female	Ctsk+ macrophages	0.399	1	0.996	0.004	5.95e-11	2.54e-09
Wtip	Female	Interstitial macrophages	-0.697	0.171	0.269	-0.098	5.97e-11	2.54e-09
Ccl7	Female	MHCII+ macrophages	-1.006	0.454	0.622	-0.168	5.98e-11	2.54e-09
Synj1	Female	MHCII+ macrophages	-0.457	0.889	0.929	-0.04	6.04e-11	2.57e-09
Litaf	Female	Lining macrophages	-0.28	0.831	0.919	-0.088	6.1e-11	2.59e-09
Sik3	Female	Ly6c+ macrophages	-0.758	0.964	0.972	-0.008	6.11e-11	2.59e-09
Tgfbi	Male	MHCII+ macrophages	-0.29	0.954	0.993	-0.039	6.11e-11	6.96e-09
Slc35e4	Female	Lining macrophages	-0.414	0.514	0.68	-0.166	6.12e-11	2.59e-09
Prune2	Male	MHCII+ macrophages	-0.72	0.296	0.502	-0.206	6.15e-11	6.97e-09
Cavin1	Male	MHCII+ macrophages	-0.81	0.393	0.593	-0.2	6.2e-11	7.01e-09
Pmepa1	Female	MHCII+ macrophages	1.011	0.633	0.516	0.117	6.28e-11	2.66e-09
Ddx39b	Female	Interstitial macrophages	-0.392	0.441	0.553	-0.112	6.4e-11	2.7e-09
Ndufb8	Female	Interstitial macrophages	0.295	0.815	0.782	0.033	6.4e-11	2.7e-09
Tln1	Female	MHCII+ macrophages	0.402	0.938	0.884	0.054	6.53e-11	2.75e-09
Diras2	Male	Interstitial macrophages	-0.831	0.077	0.149	-0.072	6.57e-11	7.38e-09
Slc38a6	Female	Lining macrophages	-0.356	0.79	0.853	-0.063	6.82e-11	2.86e-09
Ndufa13	Female	MHCII+ macrophages	0.431	0.861	0.801	0.06	6.82e-11	2.86e-09
Vdac1	Female	Interstitial macrophages	0.386	0.665	0.584	0.081	7e-11	2.94e-09
Mgst1	Male	Lining macrophages	0.412	0.707	0.628	0.079	7.22e-11	8.09e-09
Bicral	Female	Interstitial macrophages	-0.436	0.539	0.628	-0.089	7.25e-11	3.04e-09
Ppp1r9b	Female	Interstitial macrophages	-0.35	0.571	0.69	-0.119	7.37e-11	3.08e-09
Cmpk1	Male	Interstitial macrophages	0.303	0.761	0.74	0.021	7.45e-11	8.29e-09
Hsp90ab1	Female	MHCII+ macrophages	0.294	0.982	0.983	-0.001	7.52e-11	3.14e-09
Atp6v1b2	Female	MHCII+ macrophages	-0.68	0.766	0.856	-0.09	7.53e-11	3.14e-09
Pim3	Female	Interstitial macrophages	-0.703	0.229	0.331	-0.102	7.56e-11	3.15e-09
Fosb	Female	MHCII+ macrophages	-0.553	0.885	0.95	-0.065	7.66e-11	3.19e-09
Smdt1	Female	Interstitial macrophages	0.256	0.845	0.812	0.033	7.74e-11	3.22e-09
Icam1	Female	Lining macrophages	-0.429	0.563	0.715	-0.152	7.76e-11	3.23e-09
Uqcr11	Female	MHCII+ macrophages	0.488	0.879	0.811	0.068	7.86e-11	3.26e-09
Nr1d1	Female	Lining macrophages	-0.44	0.431	0.591	-0.16	7.87e-11	3.26e-09
Spag9	Female	MHCII+ macrophages	-0.402	0.978	0.993	-0.015	7.91e-11	3.28e-09
Slc16a1	Male	Interstitial macrophages	-0.898	0.064	0.131	-0.067	8.09e-11	8.96e-09
Nhsl2	Male	Interstitial macrophages	-0.411	0.305	0.423	-0.118	8.1e-11	8.96e-09
Psma7	Female	MHCII+ macrophages	0.426	0.901	0.861	0.04	8.28e-11	3.43e-09
Mob3c	Female	Interstitial macrophages	-0.434	0.403	0.519	-0.116	8.29e-11	3.43e-09
F11r	Female	Interstitial macrophages	0.542	0.385	0.277	0.108	8.29e-11	3.43e-09
Pdpn	Male	Interstitial macrophages	1.379	0.196	0.121	0.075	8.33e-11	9.18e-09
Epsti1	Female	Interstitial macrophages	-0.317	0.637	0.738	-0.101	8.44e-11	3.48e-09
Tra2a	Male	Interstitial macrophages	-0.362	0.643	0.752	-0.109	8.48e-11	9.32e-09
Slc37a2	Female	Lining macrophages	-0.599	0.351	0.503	-0.152	8.52e-11	3.51e-09
Pag1	Female	MHCII+ macrophages	0.674	0.607	0.411	0.196	8.62e-11	3.55e-09
Arl8a	Female	Lining macrophages	-0.289	0.823	0.906	-0.083	8.67e-11	3.56e-09
Max	Female	Interstitial macrophages	-0.398	0.496	0.599	-0.103	8.78e-11	3.6e-09
Rilpl2	Female	Interstitial macrophages	-0.555	0.472	0.559	-0.087	9.09e-11	3.72e-09
Plekhg1	Female	Lining macrophages	0.954	0.27	0.158	0.112	9.11e-11	3.73e-09
Gpx4	Female	MHCII+ macrophages	0.395	0.901	0.826	0.075	9.22e-11	3.77e-09
Bola2	Female	Interstitial macrophages	0.476	0.585	0.501	0.084	9.28e-11	3.79e-09
Dse	Male	MHCII+ macrophages	-0.421	0.574	0.8	-0.226	9.33e-11	1.02e-08
Cdc42bpa	Male	MHCII+ macrophages	-1.36	0.062	0.2	-0.138	9.52e-11	1.04e-08
Parvb	Female	Interstitial macrophages	-0.37	0.639	0.728	-0.089	9.56e-11	3.9e-09
Ldlrad3	Male	Interstitial macrophages	-0.526	0.197	0.297	-0.1	9.57e-11	1.04e-08
Sox4	Male	Lining macrophages	-0.529	0.2	0.318	-0.118	9.61e-11	1.04e-08
Adrb2	Male	Interstitial macrophages	-0.429	0.342	0.468	-0.126	9.66e-11	1.05e-08
Eef1a1	Female	Ly6c+ macrophages	-0.32	1	1	0	9.69e-11	3.94e-09
Hivep2	Female	Interstitial macrophages	-0.36	0.808	0.862	-0.054	1.01e-10	4.09e-09
Sptbn1	Female	MHCII+ macrophages	0.752	0.758	0.698	0.06	1.01e-10	4.1e-09
Pxdc1	Male	Interstitial macrophages	-0.696	0.08	0.153	-0.073	1.03e-10	1.11e-08
Egln2	Female	Interstitial macrophages	-0.494	0.367	0.477	-0.11	1.03e-10	4.19e-09
Mir99ahg	Male	Lining macrophages	-0.259	0.909	0.949	-0.04	1.04e-10	1.11e-08
Zc3h13	Female	Interstitial macrophages	0.497	0.586	0.496	0.09	1.04e-10	4.2e-09
Cox7a2	Female	MHCII+ macrophages	0.406	0.897	0.854	0.043	1.04e-10	4.21e-09
Dpysl2	Female	Interstitial macrophages	0.372	0.733	0.674	0.059	1.06e-10	4.27e-09
Tmem141	Female	Lining macrophages	-0.366	0.536	0.692	-0.156	1.09e-10	4.42e-09
Adarb1	Female	MHCII+ macrophages	1.351	0.369	0.207	0.162	1.11e-10	4.49e-09
Dag1	Male	MHCII+ macrophages	-0.728	0.329	0.535	-0.206	1.13e-10	1.21e-08
Foxp1	Female	Ctsk+ macrophages	-0.449	0.994	0.992	0.002	1.13e-10	4.55e-09
Sh3pxd2b	Female	Lining macrophages	-0.46	0.635	0.755	-0.12	1.14e-10	4.58e-09
Ddit3	Female	Interstitial macrophages	-0.617	0.255	0.359	-0.104	1.14e-10	4.59e-09
Stxbp5	Male	MHCII+ macrophages	-0.614	0.371	0.589	-0.218	1.14e-10	1.22e-08
Patl1	Female	Interstitial macrophages	-0.485	0.468	0.567	-0.099	1.15e-10	4.62e-09
Cox6b1	Male	Interstitial macrophages	0.258	0.854	0.821	0.033	1.16e-10	1.24e-08
Ighm	Female	MHCII+ macrophages	-0.664	0.419	0.604	-0.185	1.18e-10	4.73e-09
Sec61b	Female	MHCII+ macrophages	0.503	0.915	0.824	0.091	1.18e-10	4.74e-09
Fem1c	Female	MHCII+ macrophages	-0.615	0.724	0.823	-0.099	1.2e-10	4.81e-09
Napa	Female	Lining macrophages	-0.38	0.612	0.759	-0.147	1.23e-10	4.92e-09
Rnf149	Male	MHCII+ macrophages	1.375	0.441	0.295	0.146	1.24e-10	1.32e-08
C3ar1	Male	MHCII+ macrophages	-0.418	0.783	0.927	-0.144	1.27e-10	1.35e-08
Gys1	Male	MHCII+ macrophages	-1.387	0.064	0.202	-0.138	1.27e-10	1.35e-08
Scd2	Female	Interstitial macrophages	1.053	0.161	0.088	0.073	1.28e-10	5.12e-09
Pgk1	Male	MHCII+ macrophages	-1.422	0.507	0.616	-0.109	1.29e-10	1.36e-08
Cables1	Male	Interstitial macrophages	-0.525	0.203	0.305	-0.102	1.3e-10	1.37e-08
Tmem256	Female	MHCII+ macrophages	0.534	0.802	0.682	0.12	1.3e-10	5.2e-09
Trps1	Male	MHCII+ macrophages	0.601	0.944	0.955	-0.011	1.31e-10	1.37e-08
Arhgap18	Female	MHCII+ macrophages	-0.608	0.784	0.871	-0.087	1.31e-10	5.21e-09
Elavl1	Female	Interstitial macrophages	-0.339	0.607	0.694	-0.087	1.31e-10	5.22e-09
Cuedc1	Female	Interstitial macrophages	0.652	0.277	0.182	0.095	1.31e-10	5.22e-09
Mapkapk3	Female	Interstitial macrophages	-0.549	0.371	0.481	-0.11	1.31e-10	5.22e-09
Slc28a2	Male	MHCII+ macrophages	-1.674	0.103	0.256	-0.153	1.36e-10	1.42e-08
Mcoln2	Female	MHCII+ macrophages	-1.215	0.183	0.347	-0.164	1.4e-10	5.56e-09
Ccdc152	Female	Lining macrophages	0.984	0.425	0.321	0.104	1.41e-10	5.58e-09
Igfbp4	Male	Interstitial macrophages	-0.358	0.599	0.715	-0.116	1.42e-10	1.47e-08
Ube2j2	Female	Lining macrophages	-0.407	0.527	0.699	-0.172	1.44e-10	5.68e-09
Arhgap17	Female	Interstitial macrophages	-0.317	0.849	0.89	-0.041	1.45e-10	5.7e-09
Pdap1	Male	Lining macrophages	-0.376	0.5	0.643	-0.143	1.46e-10	1.52e-08
Chd2	Female	MHCII+ macrophages	-0.502	0.802	0.871	-0.069	1.47e-10	5.79e-09
Gpr34	Male	Interstitial macrophages	0.257	0.87	0.849	0.021	1.49e-10	1.54e-08
Casp4	Female	Interstitial macrophages	-0.261	0.817	0.87	-0.053	1.49e-10	5.88e-09
Arhgap9	Female	Interstitial macrophages	-0.492	0.353	0.462	-0.109	1.52e-10	5.97e-09
Dync1i2	Male	MHCII+ macrophages	-0.526	0.636	0.784	-0.148	1.54e-10	1.59e-08
Tet3	Female	Interstitial macrophages	-0.4	0.75	0.806	-0.056	1.55e-10	6.09e-09
2510039O18Rik	Female	Lining macrophages	-0.36	0.525	0.679	-0.154	1.57e-10	6.14e-09
Rbpj	Male	Interstitial macrophages	-0.27	0.995	0.996	-0.001	1.58e-10	1.62e-08
Orai3	Female	Interstitial macrophages	-0.567	0.302	0.406	-0.104	1.58e-10	6.19e-09
Per2	Female	Interstitial macrophages	-0.75	0.155	0.249	-0.094	1.59e-10	6.21e-09
Bod1l	Female	Interstitial macrophages	0.405	0.605	0.516	0.089	1.61e-10	6.3e-09
Rbis	Female	MHCII+ macrophages	0.786	0.558	0.375	0.183	1.63e-10	6.36e-09
Fbxo11	Female	Interstitial macrophages	-0.283	0.855	0.902	-0.047	1.64e-10	6.4e-09
Tgfbrap1	Female	Lining macrophages	-0.453	0.388	0.552	-0.164	1.65e-10	6.44e-09
Pip5k1c	Female	Lining macrophages	-0.345	0.812	0.888	-0.076	1.66e-10	6.47e-09
Gyg	Female	Lining macrophages	-0.452	0.439	0.587	-0.148	1.69e-10	6.58e-09
Psma7	Female	Lining macrophages	0.274	0.935	0.966	-0.031	1.71e-10	6.64e-09
Leng8	Female	Interstitial macrophages	-0.609	0.287	0.387	-0.1	1.72e-10	6.67e-09
Timd4	Male	Interstitial macrophages	-0.47	0.303	0.416	-0.113	1.77e-10	1.79e-08
Elavl1	Female	Lining macrophages	-0.348	0.615	0.746	-0.131	1.79e-10	6.94e-09
Gm46224	Male	Interstitial macrophages	-0.513	0.136	0.222	-0.086	1.8e-10	1.82e-08
Tbc1d9	Male	Interstitial macrophages	-0.37	0.426	0.544	-0.118	1.81e-10	1.83e-08
2026-03-01	Male	Interstitial macrophages	-0.444	0.432	0.543	-0.111	1.9e-10	1.91e-08
Mid1	Female	Interstitial macrophages	-0.426	0.3	0.414	-0.114	1.95e-10	7.53e-09
Pi4k2a	Female	MHCII+ macrophages	-0.799	0.687	0.765	-0.078	1.95e-10	7.55e-09
Lyz1	Male	Interstitial macrophages	0.438	0.752	0.696	0.056	1.99e-10	1.98e-08
Cd209g	Male	Interstitial macrophages	-0.939	0.104	0.179	-0.075	2.03e-10	2.02e-08
Tob2	Female	MHCII+ macrophages	-0.587	0.772	0.862	-0.09	2.1e-10	8.08e-09
Edil3	Female	MHCII+ macrophages	1.2	0.367	0.202	0.165	2.12e-10	8.17e-09
Msr1	Female	Interstitial macrophages	0.381	0.738	0.694	0.044	2.12e-10	8.17e-09
Eif4b	Female	Interstitial macrophages	-0.267	0.754	0.805	-0.051	2.13e-10	8.19e-09
Slc24a3	Female	Lining macrophages	-0.681	0.347	0.487	-0.14	2.16e-10	8.29e-09
Cavin3	Male	MHCII+ macrophages	-1.653	0.062	0.195	-0.133	2.19e-10	2.17e-08
Cenpb	Male	MHCII+ macrophages	-0.587	0.524	0.711	-0.187	2.24e-10	2.21e-08
Kdm6b	Male	MHCII+ macrophages	0.397	0.888	0.78	0.108	2.26e-10	2.22e-08
Gatad2a	Female	Interstitial macrophages	-0.338	0.636	0.715	-0.079	2.28e-10	8.74e-09
Blnk	Male	Lining macrophages	0.288	0.897	0.873	0.024	2.28e-10	2.24e-08
Fkbp1a	Male	MHCII+ macrophages	-0.433	0.708	0.842	-0.134	2.3e-10	2.25e-08
Mapre2	Female	MHCII+ macrophages	-0.533	0.724	0.811	-0.087	2.31e-10	8.82e-09
Psmc3	Female	Interstitial macrophages	0.375	0.678	0.614	0.064	2.31e-10	8.83e-09
Eif4a1	Female	MHCII+ macrophages	-0.311	0.964	0.972	-0.008	2.31e-10	8.83e-09
Retreg2	Female	Lining macrophages	-0.439	0.448	0.615	-0.167	2.34e-10	8.91e-09
Crebrf	Female	Interstitial macrophages	-0.407	0.741	0.786	-0.045	2.38e-10	9.07e-09
Frmd6	Female	Interstitial macrophages	-0.52	0.325	0.434	-0.109	2.38e-10	9.07e-09
Adssl1	Female	Lining macrophages	-0.603	0.366	0.505	-0.139	2.41e-10	9.16e-09
Ide	Female	Interstitial macrophages	-0.584	0.284	0.386	-0.102	2.47e-10	9.38e-09
Ecscr	Female	Lining macrophages	-0.418	0.56	0.704	-0.144	2.49e-10	9.44e-09
Vav3	Female	MHCII+ macrophages	-0.508	0.804	0.882	-0.078	2.54e-10	9.6e-09
Adam17	Female	Interstitial macrophages	-0.403	0.746	0.805	-0.059	2.55e-10	9.65e-09
Vwa5a	Male	MHCII+ macrophages	-0.563	0.53	0.707	-0.177	2.57e-10	2.5e-08
Pdgfb	Female	Interstitial macrophages	0.621	0.348	0.25	0.098	2.67e-10	1.01e-08
Camk1d	Female	MHCII+ macrophages	0.285	1	0.997	0.003	2.69e-10	1.02e-08
Mrc1	Female	MHCII+ macrophages	-0.661	0.986	0.98	0.006	2.73e-10	1.03e-08
Adcy7	Female	Lining macrophages	-0.266	0.84	0.924	-0.084	2.73e-10	1.03e-08
Map2k3	Female	Lining macrophages	-0.371	0.642	0.759	-0.117	2.76e-10	1.04e-08
Ndufb3	Female	Interstitial macrophages	0.321	0.739	0.69	0.049	2.77e-10	1.04e-08
Sh3bp5	Male	MHCII+ macrophages	-0.507	0.605	0.791	-0.186	2.78e-10	2.69e-08
Myof	Female	Lining macrophages	0.28	0.937	0.929	0.008	2.79e-10	1.04e-08
Agmo	Male	MHCII+ macrophages	-0.712	0.358	0.562	-0.204	2.81e-10	2.71e-08
2900089D17Rik	Female	Interstitial macrophages	-0.563	0.311	0.411	-0.1	2.83e-10	1.06e-08
Rassf4	Male	Lining macrophages	-0.34	0.639	0.767	-0.128	2.85e-10	2.75e-08
Rara	Female	Interstitial macrophages	-0.501	0.369	0.477	-0.108	2.9e-10	1.08e-08
Slc49a4	Female	MHCII+ macrophages	-0.557	0.706	0.824	-0.118	2.9e-10	1.08e-08
Mcoln2	Female	Interstitial macrophages	-0.684	0.296	0.399	-0.103	3.04e-10	1.13e-08
Gm15655	Female	Interstitial macrophages	1.133	0.154	0.084	0.07	3.06e-10	1.14e-08
Pdxk	Female	Interstitial macrophages	-0.556	0.314	0.421	-0.107	3.07e-10	1.14e-08
Ccdc152	Female	Interstitial macrophages	0.631	0.505	0.414	0.091	3.15e-10	1.17e-08
Dubr	Male	MHCII+ macrophages	-1.246	0.093	0.242	-0.149	3.19e-10	3.07e-08
Lair1	Female	MHCII+ macrophages	0.629	0.78	0.695	0.085	3.22e-10	1.2e-08
Gbp7	Male	MHCII+ macrophages	-0.883	0.232	0.413	-0.181	3.23e-10	3.1e-08
Nup98	Female	Interstitial macrophages	-0.283	0.746	0.816	-0.07	3.27e-10	1.21e-08
Bnip3l	Male	MHCII+ macrophages	-0.572	0.511	0.704	-0.193	3.27e-10	3.13e-08
Man1c1	Female	MHCII+ macrophages	-0.645	0.581	0.731	-0.15	3.37e-10	1.25e-08
Cpne8	Male	Interstitial macrophages	-0.315	0.379	0.491	-0.112	3.4e-10	3.25e-08
Lyz1	Male	Lining macrophages	0.454	0.694	0.638	0.056	3.42e-10	3.25e-08
Pprc1	Female	Interstitial macrophages	-0.541	0.308	0.414	-0.106	3.47e-10	1.28e-08
Ggh	Female	Interstitial macrophages	0.397	0.629	0.544	0.085	3.49e-10	1.29e-08
Lpar1	Male	Interstitial macrophages	-0.912	0.078	0.146	-0.068	3.5e-10	3.32e-08
Capn2	Female	Lining macrophages	-0.292	0.843	0.917	-0.074	3.5e-10	1.3e-08
Tprgl	Female	Interstitial macrophages	-0.312	0.689	0.751	-0.062	3.52e-10	1.3e-08
Wbp2	Female	Interstitial macrophages	-0.394	0.491	0.581	-0.09	3.75e-10	1.39e-08
Stk40	Female	Lining macrophages	-0.424	0.524	0.659	-0.135	3.82e-10	1.41e-08
Tmcc1	Male	Interstitial macrophages	-0.302	0.838	0.89	-0.052	3.87e-10	3.66e-08
Sf1	Female	Interstitial macrophages	-0.362	0.641	0.729	-0.088	3.88e-10	1.43e-08
Tmem160	Female	MHCII+ macrophages	0.5	0.794	0.66	0.134	4.03e-10	1.48e-08
Cmip	Male	MHCII+ macrophages	0.527	0.967	0.945	0.022	4.05e-10	3.82e-08
Nap1l1	Female	Interstitial macrophages	0.257	0.851	0.813	0.038	4.05e-10	1.49e-08
Atp5j	Female	MHCII+ macrophages	0.399	0.901	0.818	0.083	4.07e-10	1.5e-08
Nfic	Female	MHCII+ macrophages	0.656	0.778	0.713	0.065	4.12e-10	1.51e-08
Ubald2	Female	Interstitial macrophages	-0.42	0.539	0.631	-0.092	4.14e-10	1.52e-08
Ost4	Female	Lining macrophages	0.255	0.886	0.937	-0.051	4.18e-10	1.53e-08
Eif4e	Female	MHCII+ macrophages	-0.595	0.681	0.778	-0.097	4.21e-10	1.54e-08
Ogdh	Female	Lining macrophages	-0.325	0.82	0.907	-0.087	4.22e-10	1.54e-08
Btg2	Female	Ctsk+ macrophages	-0.944	0.7	0.88	-0.18	4.23e-10	1.55e-08
Colec12	Female	Lining macrophages	0.571	0.788	0.78	0.008	4.36e-10	1.59e-08
Smndc1	Female	Interstitial macrophages	0.465	0.518	0.436	0.082	4.37e-10	1.59e-08
Pik3r5	Male	Interstitial macrophages	0.395	0.667	0.641	0.026	4.38e-10	4.11e-08
Vcan	Female	MHCII+ macrophages	1.116	0.353	0.194	0.159	4.51e-10	1.64e-08
Bcor	Female	Interstitial macrophages	-0.533	0.583	0.65	-0.067	4.52e-10	1.64e-08
Aif1	Male	MHCII+ macrophages	0.82	0.745	0.678	0.067	4.57e-10	4.27e-08
Cd33	Female	Ctsk+ macrophages	-0.841	0.729	0.859	-0.13	4.59e-10	1.67e-08
Ap2m1	Female	Lining macrophages	-0.281	0.838	0.928	-0.09	4.62e-10	1.68e-08
Slc37a2	Female	Interstitial macrophages	-0.797	0.178	0.269	-0.091	4.7e-10	1.7e-08
Vps13c	Female	Lining macrophages	0.38	0.817	0.755	0.062	4.79e-10	1.73e-08
Slc14a1	Female	Interstitial macrophages	-1.123	0.062	0.131	-0.069	4.95e-10	1.79e-08
Exoc4	Female	Interstitial macrophages	-0.299	0.815	0.879	-0.064	4.97e-10	1.8e-08
Zcrb1	Female	Interstitial macrophages	0.439	0.617	0.538	0.079	4.98e-10	1.8e-08
Rnf2	Female	Interstitial macrophages	-0.45	0.379	0.482	-0.103	5.04e-10	1.82e-08
Ndufc2	Female	Interstitial macrophages	0.339	0.744	0.694	0.05	5.07e-10	1.82e-08
Srp19	Female	Interstitial macrophages	0.48	0.507	0.42	0.087	5.07e-10	1.82e-08
Sdc4	Female	MHCII+ macrophages	-0.554	0.627	0.765	-0.138	5.09e-10	1.83e-08
Pdgfc	Male	MHCII+ macrophages	-0.668	0.279	0.484	-0.205	5.2e-10	4.85e-08
Gnb1	Female	MHCII+ macrophages	-0.307	0.984	0.99	-0.006	5.25e-10	1.88e-08
P2ry13	Female	Lining macrophages	-0.58	0.316	0.46	-0.144	5.36e-10	1.92e-08
Gm6213	Female	Lining macrophages	1.384	0.158	0.074	0.084	5.37e-10	1.92e-08
Parp8	Male	Interstitial macrophages	-0.427	0.335	0.45	-0.115	5.39e-10	5e-08
Mknk1	Female	Interstitial macrophages	-0.555	0.369	0.464	-0.095	5.39e-10	1.93e-08
Ppp1r9a	Female	Interstitial macrophages	-1.135	0.061	0.13	-0.069	5.43e-10	1.94e-08
Aff4	Female	MHCII+ macrophages	-0.509	0.875	0.925	-0.05	5.44e-10	1.94e-08
Bcap29	Female	Interstitial macrophages	0.526	0.367	0.271	0.096	5.44e-10	1.94e-08
Hpgds	Female	Lining macrophages	-0.318	0.799	0.887	-0.088	5.46e-10	1.94e-08
Serinc1	Male	MHCII+ macrophages	-0.467	0.706	0.825	-0.119	5.48e-10	5.07e-08
Rarb	Male	MHCII+ macrophages	-0.443	0.294	0.498	-0.204	5.52e-10	5.1e-08
Tmem176b	Male	Interstitial macrophages	-0.297	0.535	0.655	-0.12	5.54e-10	5.1e-08
Itgam	Female	MHCII+ macrophages	0.465	0.923	0.856	0.067	5.59e-10	1.99e-08
Arpp19	Female	Interstitial macrophages	0.326	0.741	0.688	0.053	5.61e-10	1.99e-08
Lpl	Female	MHCII+ macrophages	-0.567	0.542	0.711	-0.169	5.64e-10	2e-08
Anxa6	Female	Lining macrophages	-0.335	0.713	0.842	-0.129	5.64e-10	2e-08
Kcnip4	Male	Lining macrophages	0.825	0.391	0.289	0.102	5.66e-10	5.2e-08
Snx29	Female	MHCII+ macrophages	-0.648	0.752	0.819	-0.067	5.72e-10	2.03e-08
Gm15655	Female	Lining macrophages	1.348	0.162	0.079	0.083	5.8e-10	2.05e-08
9930111J21Rik2	Male	Interstitial macrophages	-0.357	0.416	0.539	-0.123	5.85e-10	5.36e-08
Fgd2	Male	Interstitial macrophages	-0.442	0.233	0.341	-0.108	5.93e-10	5.42e-08
Emc10	Female	Interstitial macrophages	-0.413	0.484	0.583	-0.099	5.94e-10	2.1e-08
Havcr2	Female	MHCII+ macrophages	0.976	0.429	0.269	0.16	6.01e-10	2.12e-08
Pde1a	Male	Interstitial macrophages	0.974	0.142	0.077	0.065	6.01e-10	5.48e-08
Pfkfb4	Male	Interstitial macrophages	-0.443	0.222	0.326	-0.104	6.06e-10	5.51e-08
Rbms1	Male	MHCII+ macrophages	-0.371	0.938	0.976	-0.038	6.13e-10	5.56e-08
Nupr1	Male	MHCII+ macrophages	-0.976	0.53	0.695	-0.165	6.18e-10	5.59e-08
Clec10a	Female	MHCII+ macrophages	-0.758	0.413	0.594	-0.181	6.2e-10	2.19e-08
Pgam1	Male	Interstitial macrophages	0.404	0.611	0.564	0.047	6.26e-10	5.65e-08
Bnc2	Female	Lining macrophages	0.499	0.719	0.623	0.096	6.39e-10	2.25e-08
Lonrf1	Female	Interstitial macrophages	-0.666	0.255	0.353	-0.098	6.41e-10	2.26e-08
Ndufs5	Female	Lining macrophages	0.281	0.893	0.917	-0.024	6.48e-10	2.28e-08
Zbtb7a	Male	MHCII+ macrophages	-0.46	0.59	0.789	-0.199	6.5e-10	5.85e-08
Rarb	Female	Interstitial macrophages	0.382	0.463	0.354	0.109	6.82e-10	2.39e-08
Sec24a	Female	MHCII+ macrophages	-0.991	0.361	0.521	-0.16	6.99e-10	2.45e-08
Nabp2	Female	Lining macrophages	-0.477	0.418	0.568	-0.15	7.03e-10	2.46e-08
2900089D17Rik	Female	Lining macrophages	-0.467	0.311	0.451	-0.14	7.05e-10	2.47e-08
Ddx21	Male	Interstitial macrophages	-0.379	0.447	0.555	-0.108	7.1e-10	6.37e-08
Ubb	Male	Ctsk+ macrophages	-0.514	0.951	0.983	-0.032	7.24e-10	6.48e-08
Adgrd1	Male	Interstitial macrophages	0.864	0.266	0.188	0.078	7.32e-10	6.53e-08
Syk	Male	MHCII+ macrophages	0.727	0.859	0.838	0.021	7.37e-10	6.56e-08
Samd4	Female	Lining macrophages	-0.822	0.241	0.372	-0.131	7.43e-10	2.6e-08
Serinc3	Female	Ctsk+ macrophages	-0.334	1	0.996	0.004	7.52e-10	2.63e-08
Anxa4	Male	MHCII+ macrophages	-0.536	0.613	0.767	-0.154	7.54e-10	6.7e-08
2026-09-08	Female	Lining macrophages	-0.365	0.655	0.786	-0.131	7.56e-10	2.64e-08
Ctsh	Male	MHCII+ macrophages	0.511	0.843	0.751	0.092	7.57e-10	6.71e-08
Psme1	Female	Lining macrophages	0.373	0.803	0.775	0.028	7.61e-10	2.65e-08
Plxdc2	Male	MHCII+ macrophages	-0.868	0.207	0.382	-0.175	7.81e-10	6.91e-08
Psme1	Female	Interstitial macrophages	0.338	0.7	0.625	0.075	7.87e-10	2.74e-08
Ms4a8a	Male	Lining macrophages	0.997	0.244	0.161	0.083	7.93e-10	6.99e-08
Elf2	Female	MHCII+ macrophages	-0.523	0.913	0.907	0.006	7.99e-10	2.78e-08
Ubap2l	Female	Interstitial macrophages	-0.316	0.76	0.825	-0.065	8.05e-10	2.8e-08
Plxna4	Male	Interstitial macrophages	-0.599	0.196	0.288	-0.092	8.17e-10	7.19e-08
Vim	Male	MHCII+ macrophages	-0.41	0.988	0.991	-0.003	8.2e-10	7.19e-08
Sdcbp	Female	MHCII+ macrophages	-0.288	0.976	0.987	-0.011	8.43e-10	2.93e-08
Megf9	Female	Interstitial macrophages	0.872	0.229	0.146	0.083	8.47e-10	2.94e-08
Srsf5	Female	MHCII+ macrophages	-0.402	0.903	0.925	-0.022	8.47e-10	2.94e-08
Nucks1	Female	Interstitial macrophages	0.342	0.816	0.773	0.043	8.48e-10	2.94e-08
Tom1	Female	Lining macrophages	-0.348	0.657	0.779	-0.122	8.56e-10	2.96e-08
Cd276	Male	Lining macrophages	-0.487	0.28	0.408	-0.128	8.64e-10	7.56e-08
Herpud1	Female	Interstitial macrophages	-0.269	0.689	0.778	-0.089	8.71e-10	3.01e-08
Nupr1	Female	MHCII+ macrophages	0.978	0.738	0.648	0.09	8.82e-10	3.05e-08
Gspt1	Female	Interstitial macrophages	0.315	0.774	0.711	0.063	8.86e-10	3.06e-08
Coro1a	Male	MHCII+ macrophages	0.505	0.845	0.818	0.027	8.87e-10	7.75e-08
Simc1	Female	Interstitial macrophages	-0.561	0.203	0.305	-0.102	9.05e-10	3.12e-08
Tlr4	Male	MHCII+ macrophages	-0.738	0.309	0.505	-0.196	9.15e-10	7.97e-08
Fau	Male	MHCII+ macrophages	0.29	1	0.998	0.002	9.26e-10	8.04e-08
Rala	Female	Interstitial macrophages	0.356	0.712	0.659	0.053	9.38e-10	3.23e-08
Itsn1	Male	MHCII+ macrophages	-0.437	0.6	0.8	-0.2	9.54e-10	8.27e-08
Ankrd12	Female	Interstitial macrophages	-0.271	0.831	0.869	-0.038	9.67e-10	3.32e-08
Atp5g2	Female	MHCII+ macrophages	0.344	0.942	0.909	0.033	9.7e-10	3.33e-08
Rsrp1	Female	MHCII+ macrophages	-0.656	0.726	0.837	-0.111	9.81e-10	3.37e-08
Stap1	Male	MHCII+ macrophages	0.934	0.424	0.26	0.164	9.82e-10	8.49e-08
Ndufb7	Female	Interstitial macrophages	0.307	0.834	0.792	0.042	9.88e-10	3.39e-08
Ly86	Male	Interstitial macrophages	-0.34	0.651	0.743	-0.092	1.03e-09	8.85e-08
Emilin2	Male	Lining macrophages	0.367	0.787	0.784	0.003	1.03e-09	8.85e-08
Neurl3	Male	MHCII+ macrophages	0.865	0.48	0.305	0.175	1.03e-09	8.85e-08
Inf2	Female	Lining macrophages	-0.685	0.228	0.36	-0.132	1.04e-09	3.57e-08
Nlrp3	Male	MHCII+ macrophages	0.635	0.656	0.467	0.189	1.05e-09	8.99e-08
Jmjd1c	Male	Interstitial macrophages	-0.258	0.913	0.942	-0.029	1.05e-09	9e-08
Atp5md	Female	Lining macrophages	0.329	0.853	0.889	-0.036	1.06e-09	3.62e-08
Pde1a	Female	Interstitial macrophages	1.063	0.153	0.085	0.068	1.06e-09	3.63e-08
Rhbdf2	Female	Lining macrophages	-0.298	0.644	0.76	-0.116	1.06e-09	3.63e-08
Nfkb2	Female	Interstitial macrophages	-0.452	0.377	0.476	-0.099	1.06e-09	3.63e-08
Tcea1	Female	Interstitial macrophages	0.329	0.724	0.676	0.048	1.07e-09	3.63e-08
Tollip	Female	Interstitial macrophages	-0.434	0.471	0.565	-0.094	1.07e-09	3.65e-08
Tpi1	Male	MHCII+ macrophages	-1.054	0.557	0.66	-0.103	1.07e-09	9.13e-08
Rhoq	Female	Interstitial macrophages	-0.348	0.561	0.657	-0.096	1.08e-09	3.66e-08
Slc23a2	Female	Interstitial macrophages	-0.416	0.696	0.755	-0.059	1.1e-09	3.75e-08
Ang	Male	MHCII+ macrophages	-0.915	0.246	0.425	-0.179	1.11e-09	9.43e-08
Igf2r	Male	Interstitial macrophages	1.112	0.149	0.084	0.065	1.15e-09	9.74e-08
Sord	Female	Interstitial macrophages	-0.595	0.239	0.338	-0.099	1.15e-09	3.92e-08
Tpp1	Female	Lining macrophages	-0.277	0.836	0.913	-0.077	1.17e-09	3.97e-08
Gas7	Male	MHCII+ macrophages	-0.413	0.882	0.962	-0.08	1.17e-09	9.91e-08
Uqcrb	Male	Interstitial macrophages	0.289	0.802	0.778	0.024	1.18e-09	9.93e-08
Per1	Female	Ctsk+ macrophages	-1.166	0.365	0.639	-0.274	1.23e-09	4.16e-08
Coro2a	Male	MHCII+ macrophages	1.08	0.356	0.2	0.156	1.24e-09	1.04e-07
Baz1a	Female	Interstitial macrophages	-0.283	0.851	0.881	-0.03	1.24e-09	4.2e-08
2026-03-03	Male	Lining macrophages	-0.428	0.492	0.607	-0.115	1.24e-09	1.04e-07
Cacul1	Female	MHCII+ macrophages	-0.64	0.762	0.813	-0.051	1.26e-09	4.25e-08
Fos	Female	Lining macrophages	0.42	0.898	0.907	-0.009	1.26e-09	4.26e-08
Plxnb2	Female	Interstitial macrophages	-0.274	0.687	0.77	-0.083	1.26e-09	4.26e-08
Adap2os	Female	MHCII+ macrophages	1.12	0.335	0.184	0.151	1.27e-09	4.3e-08
Gm29488	Female	Interstitial macrophages	0.855	0.17	0.097	0.073	1.28e-09	4.3e-08
Camkk2	Female	Interstitial macrophages	-0.319	0.804	0.847	-0.043	1.28e-09	4.3e-08
Lncpint	Female	MHCII+ macrophages	-0.471	0.913	0.927	-0.014	1.29e-09	4.36e-08
Dpf3	Male	Lining macrophages	0.865	0.222	0.137	0.085	1.3e-09	1.09e-07
Adamtsl5	Female	Interstitial macrophages	-0.396	0.521	0.625	-0.104	1.31e-09	4.4e-08
Hmgb1	Female	Ctsk+ macrophages	0.478	0.976	0.976	0	1.32e-09	4.44e-08
Sparc	Male	MHCII+ macrophages	-1.379	0.145	0.3	-0.155	1.32e-09	1.1e-07
Selenbp1	Male	MHCII+ macrophages	-0.763	0.153	0.327	-0.174	1.33e-09	1.1e-07
Higd1a	Female	Interstitial macrophages	0.416	0.633	0.562	0.071	1.33e-09	4.46e-08
H2afz	Male	MHCII+ macrophages	0.52	0.944	0.933	0.011	1.34e-09	1.11e-07
Rilpl2	Female	Lining macrophages	-0.455	0.513	0.646	-0.133	1.34e-09	4.5e-08
Vps13c	Female	Interstitial macrophages	0.408	0.576	0.484	0.092	1.36e-09	4.54e-08
3110082I17Rik	Male	Interstitial macrophages	-0.481	0.262	0.362	-0.1	1.37e-09	1.13e-07
Hebp1	Male	MHCII+ macrophages	-0.802	0.151	0.324	-0.173	1.4e-09	1.15e-07
Tnfsf9	Male	Interstitial macrophages	0.901	0.396	0.327	0.069	1.4e-09	1.15e-07
Rtn4	Male	MHCII+ macrophages	-0.352	0.944	0.964	-0.02	1.42e-09	1.16e-07
Jak1	Female	MHCII+ macrophages	-0.593	0.919	0.95	-0.031	1.42e-09	4.74e-08
Cd209b	Female	Interstitial macrophages	-1.021	0.116	0.195	-0.079	1.42e-09	4.74e-08
Slc15a3	Male	Interstitial macrophages	-0.47	0.238	0.343	-0.105	1.45e-09	1.19e-07
2510009E07Rik	Female	Interstitial macrophages	0.486	0.458	0.358	0.1	1.46e-09	4.87e-08
Tmem37	Male	MHCII+ macrophages	-0.552	0.344	0.545	-0.201	1.47e-09	1.2e-07
Ndufb1-ps	Female	Ly6c+ macrophages	0.614	0.975	0.898	0.077	1.49e-09	4.95e-08
Nsa2	Male	Lining macrophages	-0.303	0.614	0.745	-0.131	1.51e-09	1.23e-07
Anks1	Male	Interstitial macrophages	-0.389	0.4	0.512	-0.112	1.52e-09	1.23e-07
Tns1	Male	MHCII+ macrophages	-0.403	0.679	0.855	-0.176	1.52e-09	1.23e-07
2510009E07Rik	Female	MHCII+ macrophages	0.908	0.542	0.381	0.161	1.55e-09	5.17e-08
Cttnbp2nl	Female	Interstitial macrophages	-0.363	0.639	0.716	-0.077	1.58e-09	5.25e-08
Lpp	Female	Interstitial macrophages	-0.296	0.708	0.769	-0.061	1.59e-09	5.29e-08
Ugdh	Male	MHCII+ macrophages	-0.84	0.174	0.347	-0.173	1.61e-09	1.3e-07
Jund	Female	Ctsk+ macrophages	-0.586	0.988	0.992	-0.004	1.62e-09	5.37e-08
Sfpq	Female	MHCII+ macrophages	-0.346	0.895	0.944	-0.049	1.63e-09	5.4e-08
Pdap1	Female	Interstitial macrophages	0.418	0.615	0.548	0.067	1.63e-09	5.4e-08
Tnfrsf1b	Female	Lining macrophages	-0.301	0.783	0.866	-0.083	1.64e-09	5.42e-08
Crnkl1	Female	Interstitial macrophages	0.668	0.308	0.221	0.087	1.64e-09	5.43e-08
Macf1	Female	MHCII+ macrophages	0.423	0.958	0.935	0.023	1.65e-09	5.46e-08
Anxa8	Female	MHCII+ macrophages	1.415	0.27	0.129	0.141	1.67e-09	5.5e-08
Adgrd1	Female	Interstitial macrophages	0.611	0.317	0.222	0.095	1.67e-09	5.5e-08
Tbc1d16	Male	Interstitial macrophages	-0.597	0.123	0.204	-0.081	1.67e-09	1.35e-07
Ndufa3	Female	Lining macrophages	0.425	0.719	0.705	0.014	1.68e-09	5.53e-08
Mphosph8	Female	Interstitial macrophages	0.594	0.434	0.34	0.094	1.68e-09	5.54e-08
Lpxn	Female	Interstitial macrophages	-0.309	0.668	0.743	-0.075	1.69e-09	5.55e-08
Ndufa6	Female	MHCII+ macrophages	0.389	0.889	0.793	0.096	1.7e-09	5.59e-08
Slc8b1	Female	Interstitial macrophages	-0.353	0.561	0.656	-0.095	1.72e-09	5.66e-08
Gga1	Female	Lining macrophages	-0.419	0.453	0.589	-0.136	1.76e-09	5.75e-08
Pim1	Female	Interstitial macrophages	-0.338	0.662	0.771	-0.109	1.76e-09	5.76e-08
Cbr2	Male	MHCII+ macrophages	-0.86	0.298	0.475	-0.177	1.77e-09	1.42e-07
Plxdc2	Male	Lining macrophages	-0.719	0.289	0.405	-0.116	1.77e-09	1.42e-07
Edil3	Male	MHCII+ macrophages	-1.114	0.104	0.251	-0.147	1.77e-09	1.42e-07
Afap1l1	Male	Interstitial macrophages	-0.745	0.112	0.186	-0.074	1.81e-09	1.45e-07
Psma5	Female	Interstitial macrophages	0.381	0.645	0.571	0.074	1.87e-09	6.1e-08
Arhgap24	Female	MHCII+ macrophages	1.038	0.296	0.144	0.152	1.88e-09	6.13e-08
Slc31a1	Female	Interstitial macrophages	-0.489	0.451	0.536	-0.085	1.89e-09	6.15e-08
Dok2	Female	Lining macrophages	-0.471	0.491	0.625	-0.134	1.91e-09	6.22e-08
Atf4	Female	Lining macrophages	-0.269	0.743	0.856	-0.113	1.96e-09	6.37e-08
Tcim	Female	MHCII+ macrophages	1.21	0.268	0.128	0.14	1.97e-09	6.41e-08
Commd10	Female	Interstitial macrophages	-0.483	0.573	0.647	-0.074	1.98e-09	6.42e-08
Ccdc152	Male	Lining macrophages	1.049	0.235	0.155	0.08	2e-09	1.59e-07
Neat1	Female	Ly6c+ macrophages	-0.812	0.989	1	-0.011	2e-09	6.49e-08
Dtnbp1	Female	Interstitial macrophages	-0.297	0.83	0.861	-0.031	2.02e-09	6.54e-08
Arl6ip5	Male	Ctsk+ macrophages	-1.052	0.352	0.628	-0.276	2.04e-09	1.62e-07
Pdlim7	Female	Lining macrophages	-0.386	0.692	0.789	-0.097	2.06e-09	6.65e-08
Adam33	Male	Lining macrophages	-0.611	0.126	0.22	-0.094	2.07e-09	1.63e-07
Eno1	Male	MHCII+ macrophages	-0.999	0.242	0.411	-0.169	2.09e-09	1.65e-07
Vkorc1	Female	MHCII+ macrophages	0.785	0.532	0.371	0.161	2.1e-09	6.8e-08
Sav1	Male	MHCII+ macrophages	-0.584	0.302	0.511	-0.209	2.14e-09	1.69e-07
F13a1	Female	MHCII+ macrophages	-0.682	0.772	0.877	-0.105	2.15e-09	6.95e-08
Fxyd5	Female	MHCII+ macrophages	0.368	0.923	0.932	-0.009	2.18e-09	7.04e-08
Lmo2	Female	Lining macrophages	-0.359	0.688	0.792	-0.104	2.23e-09	7.19e-08
Ppp5c	Female	Lining macrophages	-0.529	0.239	0.379	-0.14	2.26e-09	7.28e-08
Eps8	Female	MHCII+ macrophages	-0.538	0.917	0.942	-0.025	2.27e-09	7.28e-08
Arrb2	Male	Interstitial macrophages	-0.339	0.341	0.458	-0.117	2.29e-09	1.8e-07
Emb	Male	MHCII+ macrophages	0.602	0.689	0.54	0.149	2.3e-09	1.8e-07
Slc11a2	Female	MHCII+ macrophages	-0.964	0.343	0.493	-0.15	2.31e-09	7.43e-08
Specc1l	Female	Interstitial macrophages	-0.468	0.549	0.644	-0.095	2.31e-09	7.43e-08
Ap2a2	Male	Interstitial macrophages	-0.32	0.808	0.882	-0.074	2.32e-09	1.81e-07
Siah2	Female	Interstitial macrophages	-0.447	0.403	0.508	-0.105	2.37e-09	7.6e-08
Scpep1	Male	Interstitial macrophages	-0.288	0.73	0.814	-0.084	2.38e-09	1.85e-07
Mpp7	Male	MHCII+ macrophages	1.326	0.46	0.315	0.145	2.39e-09	1.85e-07
Robo2	Female	Lining macrophages	1.544	0.151	0.074	0.077	2.39e-09	7.67e-08
H2-Eb1	Male	Interstitial macrophages	-0.472	0.196	0.29	-0.094	2.46e-09	1.9e-07
Raph1	Female	MHCII+ macrophages	-0.513	0.722	0.821	-0.099	2.48e-09	7.93e-08
Mrc1	Male	MHCII+ macrophages	-0.468	0.948	0.982	-0.034	2.52e-09	1.94e-07
Clec4d	Male	Lining macrophages	0.821	0.385	0.302	0.083	2.53e-09	1.95e-07
Slirp	Female	MHCII+ macrophages	0.638	0.593	0.425	0.168	2.53e-09	8.11e-08
Nab1	Female	Interstitial macrophages	-0.318	0.663	0.738	-0.075	2.58e-09	8.24e-08
Tnfsf12	Female	Interstitial macrophages	-0.271	0.66	0.739	-0.079	2.58e-09	8.24e-08
Rap1b	Male	Ctsk+ macrophages	0.365	0.997	0.994	0.003	2.59e-09	1.99e-07
Fam129b	Female	MHCII+ macrophages	-0.607	0.812	0.841	-0.029	2.64e-09	8.41e-08
Mgl2	Female	MHCII+ macrophages	-0.41	0.563	0.765	-0.202	2.67e-09	8.51e-08
Slc35f6	Female	Lining macrophages	-0.379	0.498	0.65	-0.152	2.69e-09	8.55e-08
Maff	Female	Interstitial macrophages	-0.583	0.235	0.33	-0.095	2.69e-09	8.56e-08
Daxx	Male	Lining macrophages	-0.498	0.171	0.278	-0.107	2.7e-09	2.07e-07
Ndufb10	Female	Lining macrophages	0.318	0.86	0.871	-0.011	2.75e-09	8.71e-08
Midn	Female	Interstitial macrophages	-0.338	0.587	0.682	-0.095	2.77e-09	8.76e-08
Nck1	Female	Interstitial macrophages	0.327	0.671	0.581	0.09	2.83e-09	8.95e-08
Raph1	Female	Interstitial macrophages	-0.256	0.782	0.85	-0.068	2.84e-09	8.98e-08
Ptp4a3	Female	Interstitial macrophages	-0.678	0.178	0.265	-0.087	2.84e-09	8.98e-08
Ctsc	Female	MHCII+ macrophages	-0.356	0.931	0.972	-0.041	2.85e-09	8.98e-08
Tmem88	Female	Interstitial macrophages	-0.9	0.059	0.125	-0.066	2.89e-09	9.11e-08
Vdac2	Male	Interstitial macrophages	0.279	0.763	0.73	0.033	2.9e-09	2.22e-07
Cuedc1	Male	Interstitial macrophages	0.869	0.247	0.175	0.072	2.93e-09	2.23e-07
Vkorc1	Female	Interstitial macrophages	0.471	0.455	0.361	0.094	2.95e-09	9.29e-08
Tomm6	Female	Interstitial macrophages	0.258	0.836	0.811	0.025	2.98e-09	9.39e-08
Entpd1	Female	Lining macrophages	-0.336	0.869	0.93	-0.061	2.99e-09	9.39e-08
Cd33	Female	MHCII+ macrophages	-0.495	0.764	0.836	-0.072	3.01e-09	9.45e-08
Glp2r	Female	Interstitial macrophages	1.146	0.134	0.072	0.062	3.05e-09	9.59e-08
Ier3	Female	MHCII+ macrophages	-0.573	0.736	0.846	-0.11	3.06e-09	9.59e-08
Lyve1	Female	Interstitial macrophages	0.278	0.939	0.951	-0.012	3.09e-09	9.69e-08
Prickle2	Female	Interstitial macrophages	1.121	0.111	0.055	0.056	3.1e-09	9.72e-08
Nedd8	Female	MHCII+ macrophages	0.402	0.855	0.748	0.107	3.11e-09	9.72e-08
Cbfa2t3	Male	Interstitial macrophages	-0.333	0.441	0.555	-0.114	3.14e-09	2.37e-07
Dnajb1	Female	Lining macrophages	-0.483	0.376	0.52	-0.144	3.18e-09	9.94e-08
Iqgap2	Female	Interstitial macrophages	-0.275	0.729	0.814	-0.085	3.2e-09	1e-07
Mertk	Male	Interstitial macrophages	-0.32	0.586	0.685	-0.099	3.21e-09	2.42e-07
Sfxn5	Female	Lining macrophages	-0.799	0.191	0.309	-0.118	3.23e-09	1.01e-07
Srgap1	Male	Lining macrophages	1.385	0.143	0.074	0.069	3.23e-09	2.43e-07
Slc1a5	Female	Interstitial macrophages	-0.651	0.392	0.469	-0.077	3.26e-09	1.02e-07
H2-Eb1	Male	MHCII+ macrophages	0.457	0.963	0.92	0.043	3.26e-09	2.45e-07
Lmo2	Female	Interstitial macrophages	-0.331	0.609	0.709	-0.1	3.27e-09	1.02e-07
Rab1b	Female	Lining macrophages	-0.302	0.587	0.733	-0.146	3.3e-09	1.03e-07
Lamtor4	Female	Interstitial macrophages	0.325	0.731	0.673	0.058	3.33e-09	1.04e-07
Polr2a	Female	Interstitial macrophages	-0.311	0.632	0.715	-0.083	3.34e-09	1.04e-07
Pin4	Female	Interstitial macrophages	0.475	0.536	0.465	0.071	3.41e-09	1.06e-07
Cspg4	Female	Interstitial macrophages	0.643	0.265	0.18	0.085	3.43e-09	1.06e-07
Ap2a2	Female	MHCII+ macrophages	-0.52	0.79	0.876	-0.086	3.43e-09	1.07e-07
Cmss1	Male	Ctsk+ macrophages	-0.546	0.989	0.988	0.001	3.44e-09	2.58e-07
Ube2f	Female	Interstitial macrophages	-0.306	0.641	0.71	-0.069	3.46e-09	1.07e-07
Ripk1	Female	Interstitial macrophages	-0.285	0.689	0.761	-0.072	3.48e-09	1.08e-07
Tshz3	Male	Lining macrophages	-0.338	0.255	0.378	-0.123	3.49e-09	2.61e-07
Plp2	Female	Interstitial macrophages	0.35	0.618	0.544	0.074	3.51e-09	1.08e-07
Tyrobp	Female	MHCII+ macrophages	0.311	0.984	0.988	-0.004	3.52e-09	1.09e-07
Ptpro	Female	Ctsk+ macrophages	-0.695	0.771	0.9	-0.129	3.54e-09	1.09e-07
Cacna1a	Male	Interstitial macrophages	0.458	0.493	0.413	0.08	3.54e-09	2.64e-07
Osbpl8	Female	Interstitial macrophages	-0.41	0.864	0.891	-0.027	3.56e-09	1.1e-07
Antxr2	Female	MHCII+ macrophages	-0.495	0.599	0.741	-0.142	3.57e-09	1.1e-07
Mlph	Female	MHCII+ macrophages	1.507	0.175	0.061	0.114	3.65e-09	1.12e-07
Sec62	Female	Interstitial macrophages	0.261	0.871	0.867	0.004	3.68e-09	1.13e-07
Ifrd1	Female	MHCII+ macrophages	-0.437	0.935	0.965	-0.03	3.73e-09	1.15e-07
Dpysl3	Female	MHCII+ macrophages	0.532	0.577	0.395	0.182	3.79e-09	1.16e-07
Lacc1	Female	Lining macrophages	-0.273	0.666	0.783	-0.117	3.8e-09	1.17e-07
Cpne8	Male	MHCII+ macrophages	-1.021	0.085	0.224	-0.139	3.82e-09	2.84e-07
Rab43	Female	Interstitial macrophages	-0.38	0.712	0.774	-0.062	3.83e-09	1.18e-07
Sulf2	Male	MHCII+ macrophages	-0.484	0.689	0.816	-0.127	3.84e-09	2.85e-07
Spaca6	Male	MHCII+ macrophages	-1.003	0.17	0.333	-0.163	3.85e-09	2.85e-07
Cxcr4	Female	Lining macrophages	-0.348	0.697	0.793	-0.096	3.89e-09	1.19e-07
Nrp1	Male	Interstitial macrophages	-0.298	0.826	0.874	-0.048	3.9e-09	2.88e-07
Igf2r	Female	Interstitial macrophages	0.852	0.155	0.088	0.067	3.92e-09	1.2e-07
Aqp1	Male	MHCII+ macrophages	-0.459	0.426	0.622	-0.196	3.92e-09	2.9e-07
Il6ra	Female	MHCII+ macrophages	-0.456	0.849	0.904	-0.055	3.93e-09	1.2e-07
Slc35f5	Female	Interstitial macrophages	-0.386	0.471	0.562	-0.091	3.93e-09	1.2e-07
Cp	Male	Interstitial macrophages	-0.677	0.07	0.131	-0.061	3.94e-09	2.9e-07
Dst	Female	MHCII+ macrophages	0.447	0.629	0.454	0.175	3.98e-09	1.22e-07
Trp53inp2	Female	Lining macrophages	-0.355	0.502	0.636	-0.134	4.13e-09	1.26e-07
Hspa1a	Female	Interstitial macrophages	-0.429	0.555	0.639	-0.084	4.16e-09	1.27e-07
Micos10	Female	MHCII+ macrophages	0.413	0.857	0.773	0.084	4.18e-09	1.27e-07
B4galt7	Female	Lining macrophages	-0.555	0.252	0.381	-0.129	4.21e-09	1.28e-07
Vps26a	Female	Interstitial macrophages	-0.3	0.721	0.784	-0.063	4.23e-09	1.28e-07
Trim35	Male	MHCII+ macrophages	-0.786	0.217	0.4	-0.183	4.31e-09	3.17e-07
Anapc13	Female	MHCII+ macrophages	0.789	0.565	0.415	0.15	4.32e-09	1.31e-07
Cobll1	Male	Interstitial macrophages	-0.599	0.112	0.186	-0.074	4.34e-09	3.18e-07
Idh2	Female	Lining macrophages	-0.359	0.604	0.75	-0.146	4.35e-09	1.32e-07
Ddb1	Female	Lining macrophages	-0.331	0.691	0.801	-0.11	4.42e-09	1.34e-07
Tmem189	Female	MHCII+ macrophages	-0.552	0.673	0.769	-0.096	4.44e-09	1.34e-07
Tuba1c	Female	MHCII+ macrophages	-0.478	0.754	0.844	-0.09	4.47e-09	1.35e-07
Rbms2	Male	MHCII+ macrophages	-0.805	0.164	0.333	-0.169	4.53e-09	3.3e-07
Tnfaip1	Female	Lining macrophages	-0.441	0.395	0.54	-0.145	4.54e-09	1.37e-07
Gng5	Female	MHCII+ macrophages	0.334	0.958	0.942	0.016	4.57e-09	1.38e-07
Mast3	Male	Interstitial macrophages	-0.487	0.128	0.208	-0.08	4.63e-09	3.37e-07
Smim14	Male	Interstitial macrophages	0.277	0.783	0.766	0.017	4.65e-09	3.38e-07
Mthfr	Female	Interstitial macrophages	-0.633	0.237	0.329	-0.092	4.66e-09	1.41e-07
Fam234a	Male	Interstitial macrophages	-0.335	0.361	0.482	-0.121	4.68e-09	3.39e-07
Dhx9	Male	Lining macrophages	-0.373	0.448	0.589	-0.141	4.71e-09	3.4e-07
Larp4b	Female	Interstitial macrophages	-0.274	0.847	0.882	-0.035	4.71e-09	1.42e-07
G3bp1	Female	MHCII+ macrophages	-0.576	0.722	0.804	-0.082	4.72e-09	1.42e-07
Hgsnat	Female	Interstitial macrophages	-0.45	0.528	0.613	-0.085	4.75e-09	1.43e-07
Selenow	Female	MHCII+ macrophages	0.354	0.881	0.796	0.085	4.78e-09	1.44e-07
Epb41l2	Female	Interstitial macrophages	-0.286	0.722	0.782	-0.06	4.8e-09	1.44e-07
AU020206	Female	MHCII+ macrophages	0.999	0.478	0.323	0.155	4.81e-09	1.45e-07
Slc41a2	Female	MHCII+ macrophages	-0.673	0.593	0.701	-0.108	4.86e-09	1.46e-07
Cox17	Female	MHCII+ macrophages	0.509	0.734	0.594	0.14	4.89e-09	1.47e-07
Tsc22d2	Female	Interstitial macrophages	-0.289	0.683	0.759	-0.076	4.92e-09	1.47e-07
Lasp1	Female	Lining macrophages	-0.307	0.748	0.836	-0.088	4.92e-09	1.47e-07
Ckb	Female	Lining macrophages	-0.297	0.743	0.858	-0.115	5.01e-09	1.5e-07
Lmbrd1	Female	Lining macrophages	-0.278	0.809	0.885	-0.076	5.09e-09	1.52e-07
Wdfy3	Female	MHCII+ macrophages	-0.516	0.804	0.874	-0.07	5.13e-09	1.53e-07
Mon2	Female	Interstitial macrophages	-0.253	0.713	0.797	-0.084	5.17e-09	1.54e-07
Grap	Female	Interstitial macrophages	-0.685	0.101	0.177	-0.076	5.17e-09	1.54e-07
Amotl1	Female	Interstitial macrophages	0.551	0.324	0.236	0.088	5.2e-09	1.55e-07
Cacna1a	Female	MHCII+ macrophages	0.765	0.365	0.204	0.161	5.22e-09	1.55e-07
Dnase2a	Female	Lining macrophages	-0.362	0.666	0.777	-0.111	5.25e-09	1.56e-07
Ang	Female	Lining macrophages	0.403	0.791	0.768	0.023	5.26e-09	1.56e-07
Arhgap39	Male	Interstitial macrophages	-0.504	0.172	0.26	-0.088	5.28e-09	3.81e-07
Cebpg	Male	MHCII+ macrophages	-0.498	0.393	0.598	-0.205	5.34e-09	3.85e-07
Dyrk1a	Female	Interstitial macrophages	-0.341	0.806	0.834	-0.028	5.45e-09	1.62e-07
Arntl	Female	Lining macrophages	-0.368	0.652	0.766	-0.114	5.49e-09	1.63e-07
Arid5a	Female	Lining macrophages	-0.538	0.235	0.362	-0.127	5.77e-09	1.71e-07
Ahdc1	Male	Lining macrophages	-0.444	0.213	0.33	-0.117	5.8e-09	4.15e-07
Hpgds	Female	Interstitial macrophages	-0.337	0.493	0.597	-0.104	5.95e-09	1.76e-07
Fam3a	Female	Lining macrophages	-0.565	0.278	0.416	-0.138	6.08e-09	1.8e-07
Kdm6b	Female	Ctsk+ macrophages	-0.961	0.559	0.783	-0.224	6.11e-09	1.8e-07
Atxn2	Female	Interstitial macrophages	-0.36	0.64	0.706	-0.066	6.22e-09	1.83e-07
AW112010	Female	MHCII+ macrophages	1.164	0.335	0.184	0.151	6.5e-09	1.91e-07
Relb	Female	MHCII+ macrophages	-0.602	0.681	0.758	-0.077	6.57e-09	1.93e-07
Rbms2	Male	Lining macrophages	-0.479	0.276	0.393	-0.117	6.57e-09	4.69e-07
Dhrs7	Female	Lining macrophages	0.396	0.751	0.708	0.043	6.57e-09	1.93e-07
Taco1	Female	Interstitial macrophages	0.931	0.19	0.118	0.072	6.58e-09	1.93e-07
Hnrnpll	Female	Interstitial macrophages	-0.464	0.472	0.556	-0.084	6.6e-09	1.94e-07
Tmod1	Male	MHCII+ macrophages	-0.995	0.124	0.273	-0.149	6.6e-09	4.71e-07
Rhoj	Male	MHCII+ macrophages	-1.108	0.101	0.238	-0.137	6.64e-09	4.72e-07
Tmem259	Female	Lining macrophages	-0.301	0.521	0.667	-0.146	6.65e-09	1.95e-07
Fkbp8	Female	Interstitial macrophages	-0.317	0.536	0.638	-0.102	6.73e-09	1.97e-07
Mitd1	Female	Interstitial macrophages	0.659	0.239	0.159	0.08	6.77e-09	1.98e-07
Ifi207	Female	MHCII+ macrophages	-0.62	0.853	0.892	-0.039	6.85e-09	2e-07
Rnasel	Female	Interstitial macrophages	-0.296	0.691	0.752	-0.061	6.91e-09	2.02e-07
Cdk14	Female	MHCII+ macrophages	-0.578	0.742	0.818	-0.076	6.91e-09	2.02e-07
Srsf6	Female	Interstitial macrophages	-0.356	0.529	0.619	-0.09	7e-09	2.04e-07
Trim25	Female	Interstitial macrophages	-0.722	0.585	0.648	-0.063	7.05e-09	2.05e-07
Bank1	Male	Lining macrophages	0.665	0.375	0.285	0.09	7.06e-09	5.01e-07
Ecm1	Female	Ctsk+ macrophages	0.409	0.994	0.996	-0.002	7.13e-09	2.07e-07
Eloc	Female	Interstitial macrophages	0.297	0.756	0.721	0.035	7.13e-09	2.07e-07
Cbfa2t3	Female	Lining macrophages	-0.339	0.662	0.766	-0.104	7.16e-09	2.08e-07
Tma7	Female	Interstitial macrophages	0.335	0.676	0.618	0.058	7.25e-09	2.1e-07
Apbb1ip	Female	Interstitial macrophages	0.268	0.842	0.812	0.03	7.34e-09	2.13e-07
Clec4a3	Female	Interstitial macrophages	-0.35	0.532	0.633	-0.101	7.34e-09	2.13e-07
Ehd1	Female	MHCII+ macrophages	-0.42	0.794	0.854	-0.06	7.37e-09	2.13e-07
Sirpb1b	Male	MHCII+ macrophages	2.031	0.157	0.051	0.106	7.43e-09	5.25e-07
Dock4	Female	Interstitial macrophages	0.333	0.658	0.573	0.085	7.48e-09	2.16e-07
Fcer1g	Female	Ly6c+ macrophages	0.29	0.996	1	-0.004	7.49e-09	2.16e-07
Sgcg	Female	Lining macrophages	1.336	0.15	0.074	0.076	7.56e-09	2.18e-07
Prpf38b	Male	Interstitial macrophages	-0.28	0.571	0.678	-0.107	7.64e-09	5.38e-07
Rnase6	Female	MHCII+ macrophages	0.959	0.323	0.174	0.149	7.68e-09	2.22e-07
Mgrn1	Female	Lining macrophages	-0.3	0.66	0.768	-0.108	7.71e-09	2.22e-07
St3gal1	Female	MHCII+ macrophages	-0.529	0.829	0.872	-0.043	7.83e-09	2.25e-07
Tbca	Female	MHCII+ macrophages	0.347	0.891	0.804	0.087	7.86e-09	2.26e-07
Gas6	Male	MHCII+ macrophages	-0.428	0.493	0.709	-0.216	7.92e-09	5.57e-07
Atp6v0d1	Female	Ctsk+ macrophages	-0.557	0.929	0.964	-0.035	8.03e-09	2.31e-07
1810037I17Rik	Female	Lining macrophages	0.265	0.909	0.931	-0.022	8.24e-09	2.36e-07
Sec61a2	Female	Lining macrophages	-0.802	0.155	0.268	-0.113	8.27e-09	2.37e-07
Tpp1	Female	Interstitial macrophages	-0.263	0.689	0.764	-0.075	8.34e-09	2.39e-07
Secisbp2l	Female	Interstitial macrophages	0.346	0.664	0.614	0.05	8.42e-09	2.41e-07
Nop10	Female	Interstitial macrophages	0.329	0.709	0.662	0.047	8.53e-09	2.44e-07
Pi4ka	Female	Interstitial macrophages	-0.33	0.667	0.724	-0.057	8.58e-09	2.45e-07
Dgkd	Female	Interstitial macrophages	-0.268	0.797	0.845	-0.048	8.61e-09	2.46e-07
Ndufv3	Female	Interstitial macrophages	0.371	0.697	0.639	0.058	8.67e-09	2.47e-07
Lrrc59	Female	Lining macrophages	-0.43	0.487	0.617	-0.13	8.7e-09	2.48e-07
Crip2	Male	MHCII+ macrophages	-0.808	0.255	0.429	-0.174	8.78e-09	6.16e-07
Tppp3	Male	MHCII+ macrophages	-0.43	0.598	0.771	-0.173	8.8e-09	6.16e-07
Hck	Female	Interstitial macrophages	-0.468	0.412	0.503	-0.091	8.82e-09	2.51e-07
Tanc2	Male	MHCII+ macrophages	-0.644	0.395	0.591	-0.196	8.85e-09	6.18e-07
Ftl1	Female	Ctsk+ macrophages	-0.356	1	1	0	8.85e-09	2.52e-07
Man2b2	Male	Lining macrophages	-0.494	0.188	0.294	-0.106	8.97e-09	6.26e-07
Gm17749	Female	MHCII+ macrophages	-1.951	0.113	0.24	-0.127	8.98e-09	2.55e-07
Swap70	Female	Interstitial macrophages	-0.352	0.629	0.696	-0.067	9.06e-09	2.57e-07
Adss	Male	MHCII+ macrophages	-0.451	0.528	0.695	-0.167	9.07e-09	6.3e-07
Atp5k	Female	Lining macrophages	0.369	0.81	0.829	-0.019	9.08e-09	2.57e-07
Cd9	Female	MHCII+ macrophages	0.496	0.754	0.619	0.135	9.1e-09	2.58e-07
Slc15a4	Female	Lining macrophages	-0.321	0.63	0.762	-0.132	9.16e-09	2.59e-07
Tlr2	Female	Interstitial macrophages	-0.37	0.565	0.646	-0.081	9.19e-09	2.6e-07
Scd2	Male	MHCII+ macrophages	-1.37	0.232	0.373	-0.141	9.25e-09	6.4e-07
Rbm4b	Female	Interstitial macrophages	-0.65	0.161	0.247	-0.086	9.31e-09	2.63e-07
Ecm1	Female	MHCII+ macrophages	0.577	0.849	0.842	0.007	9.4e-09	2.66e-07
Arap1	Female	Ctsk+ macrophages	-0.671	0.765	0.892	-0.127	9.42e-09	2.66e-07
Arhgap10	Female	Interstitial macrophages	-0.307	0.839	0.875	-0.036	9.44e-09	2.66e-07
Gm10076	Male	Lining macrophages	-0.556	0.113	0.201	-0.088	9.52e-09	6.57e-07
Traf1	Male	MHCII+ macrophages	1.365	0.366	0.225	0.141	9.58e-09	6.6e-07
Tomm6	Female	MHCII+ macrophages	0.407	0.877	0.796	0.081	9.67e-09	2.72e-07
Il16	Male	Interstitial macrophages	-0.402	0.44	0.547	-0.107	9.68e-09	6.66e-07
Ext1	Male	Interstitial macrophages	-0.305	0.828	0.877	-0.049	9.85e-09	6.76e-07
Per1	Female	Lining macrophages	-0.374	0.481	0.623	-0.142	9.9e-09	2.79e-07
Enpp1	Male	Interstitial macrophages	0.755	0.28	0.211	0.069	9.9e-09	6.78e-07
Nrp2	Female	MHCII+ macrophages	-0.622	0.81	0.856	-0.046	9.97e-09	2.81e-07
P2rx4	Female	Lining macrophages	-0.27	0.842	0.905	-0.063	9.99e-09	2.81e-07
Vim	Female	Ly6c+ macrophages	-0.795	0.978	1	-0.022	1e-08	2.82e-07
Eif3l	Female	Lining macrophages	-0.378	0.508	0.636	-0.128	1.01e-08	2.83e-07
Tagap	Female	Lining macrophages	-0.451	0.464	0.598	-0.134	1.02e-08	2.86e-07
Pxn	Female	Interstitial macrophages	-0.287	0.705	0.778	-0.073	1.02e-08	2.87e-07
Immp2l	Female	Interstitial macrophages	-0.517	0.341	0.431	-0.09	1.02e-08	2.87e-07
Parl	Female	Lining macrophages	-0.311	0.554	0.689	-0.135	1.02e-08	2.87e-07
Agpat4	Female	Lining macrophages	-0.367	0.499	0.633	-0.134	1.04e-08	2.9e-07
Hk3	Female	Interstitial macrophages	-0.686	0.187	0.272	-0.085	1.04e-08	2.91e-07
Pnp	Female	Interstitial macrophages	-0.317	0.706	0.776	-0.07	1.05e-08	2.92e-07
Mlxip	Male	Interstitial macrophages	-0.385	0.434	0.548	-0.114	1.05e-08	7.14e-07
Ccnd3	Male	Interstitial macrophages	-0.416	0.481	0.578	-0.097	1.06e-08	7.19e-07
Ms4a8a	Female	Lining macrophages	0.729	0.347	0.243	0.104	1.06e-08	2.95e-07
Sec14l1	Male	MHCII+ macrophages	-0.544	0.489	0.669	-0.18	1.06e-08	7.23e-07
Kars	Female	Lining macrophages	-0.508	0.276	0.411	-0.135	1.06e-08	2.96e-07
Klc4	Female	Lining macrophages	-0.378	0.477	0.62	-0.143	1.08e-08	3e-07
Mfge8	Female	Lining macrophages	-0.422	0.486	0.615	-0.129	1.08e-08	3e-07
Ass1	Female	MHCII+ macrophages	1.228	0.246	0.116	0.13	1.09e-08	3.02e-07
Ggnbp2	Female	Interstitial macrophages	-0.285	0.807	0.843	-0.036	1.1e-08	3.07e-07
Dok2	Female	MHCII+ macrophages	-0.582	0.679	0.766	-0.087	1.11e-08	3.08e-07
Mtmr10	Male	MHCII+ macrophages	-0.548	0.571	0.727	-0.156	1.11e-08	7.56e-07
Ube2m	Female	Lining macrophages	-0.317	0.682	0.808	-0.126	1.12e-08	3.09e-07
Piezo1	Female	Interstitial macrophages	-0.394	0.652	0.702	-0.05	1.12e-08	3.09e-07
Gm26887	Female	Interstitial macrophages	0.735	0.213	0.139	0.074	1.12e-08	3.09e-07
1700017B05Rik	Male	Lining macrophages	-0.298	0.419	0.56	-0.141	1.12e-08	7.57e-07
Macrod1	Male	Interstitial macrophages	-0.588	0.095	0.162	-0.067	1.13e-08	7.61e-07
Xrn2	Female	Interstitial macrophages	0.27	0.792	0.744	0.048	1.14e-08	3.15e-07
Zfand2a	Female	Lining macrophages	-0.389	0.52	0.646	-0.126	1.15e-08	3.19e-07
Sirpa	Female	Ctsk+ macrophages	-0.498	0.941	0.992	-0.051	1.15e-08	3.19e-07
Mat2a	Female	Lining macrophages	-0.273	0.829	0.915	-0.086	1.16e-08	3.19e-07
Srsf2	Female	MHCII+ macrophages	-0.453	0.863	0.892	-0.029	1.16e-08	3.19e-07
Pdhb	Male	Lining macrophages	-0.369	0.23	0.35	-0.12	1.16e-08	7.83e-07
9930111J21Rik2	Female	Interstitial macrophages	0.353	0.656	0.578	0.078	1.16e-08	3.21e-07
Gm48678	Female	Lining macrophages	1.106	0.377	0.282	0.095	1.16e-08	3.21e-07
Dapp1	Male	Interstitial macrophages	-0.405	0.326	0.431	-0.105	1.17e-08	7.86e-07
Srsf7	Female	Interstitial macrophages	-0.291	0.592	0.68	-0.088	1.18e-08	3.25e-07
Dctn2	Female	Lining macrophages	-0.333	0.652	0.784	-0.132	1.18e-08	3.25e-07
Ccl9	Female	MHCII+ macrophages	-0.423	0.885	0.917	-0.032	1.19e-08	3.28e-07
Serp1	Female	Interstitial macrophages	-0.269	0.699	0.773	-0.074	1.2e-08	3.28e-07
Snrpg	Female	Lining macrophages	0.284	0.884	0.916	-0.032	1.2e-08	3.29e-07
Spag9	Male	MHCII+ macrophages	0.415	0.969	0.971	-0.002	1.2e-08	8.06e-07
Mtss1	Female	MHCII+ macrophages	-0.373	0.933	0.962	-0.029	1.21e-08	3.3e-07
Ttyh3	Female	Interstitial macrophages	-0.621	0.241	0.331	-0.09	1.21e-08	3.31e-07
Atf3	Male	Interstitial macrophages	-0.283	0.9	0.916	-0.016	1.21e-08	8.1e-07
Cfb	Male	Interstitial macrophages	-0.632	0.125	0.198	-0.073	1.22e-08	8.12e-07
Tmsb10	Male	Ctsk+ macrophages	-1.185	0.269	0.517	-0.248	1.22e-08	8.12e-07
Gipc1	Female	Lining macrophages	-0.515	0.325	0.45	-0.125	1.23e-08	3.35e-07
Atxn7	Female	Interstitial macrophages	-0.324	0.571	0.667	-0.096	1.23e-08	3.36e-07
Sbno1	Female	Interstitial macrophages	-0.303	0.713	0.78	-0.067	1.23e-08	3.37e-07
Srrm2	Female	Lining macrophages	0.252	0.974	0.969	0.005	1.23e-08	3.37e-07
Zfp395	Male	MHCII+ macrophages	-0.644	0.234	0.418	-0.184	1.23e-08	8.2e-07
Fez2	Male	MHCII+ macrophages	-0.61	0.238	0.416	-0.178	1.24e-08	8.23e-07
Fam189b	Male	Interstitial macrophages	0.633	0.288	0.216	0.072	1.24e-08	8.23e-07
Fgd5	Female	Interstitial macrophages	-0.833	0.086	0.154	-0.068	1.25e-08	3.4e-07
Hnrnpl	Male	Lining macrophages	-0.286	0.495	0.653	-0.158	1.25e-08	8.27e-07
Taf5l	Female	Lining macrophages	-0.508	0.206	0.333	-0.127	1.25e-08	3.41e-07
Ralb	Female	Interstitial macrophages	-0.332	0.555	0.646	-0.091	1.26e-08	3.44e-07
Tlr8	Female	Lining macrophages	0.923	0.292	0.197	0.095	1.28e-08	3.48e-07
F11r	Female	MHCII+ macrophages	0.547	0.573	0.393	0.18	1.29e-08	3.51e-07
Grap2	Male	MHCII+ macrophages	2.066	0.184	0.071	0.113	1.29e-08	8.52e-07
Cops5	Female	Lining macrophages	-0.444	0.389	0.526	-0.137	1.3e-08	3.54e-07
Amdhd2	Female	Interstitial macrophages	-0.604	0.234	0.323	-0.089	1.32e-08	3.58e-07
Zfyve1	Female	Lining macrophages	-0.5	0.387	0.51	-0.123	1.34e-08	3.64e-07
Lgmn	Female	Ctsk+ macrophages	-0.451	0.982	1	-0.018	1.34e-08	3.64e-07
Ntpcr	Female	Lining macrophages	-0.359	0.598	0.719	-0.121	1.36e-08	3.69e-07
Chsy3	Male	Lining macrophages	0.66	0.32	0.226	0.094	1.37e-08	9.03e-07
Slc29a1	Female	Interstitial macrophages	-0.404	0.465	0.557	-0.092	1.37e-08	3.72e-07
Tlr8	Female	Interstitial macrophages	0.951	0.155	0.091	0.064	1.41e-08	3.8e-07
Paxbp1	Male	Interstitial macrophages	-0.308	0.314	0.424	-0.11	1.42e-08	9.33e-07
Lamtor2	Female	MHCII+ macrophages	0.374	0.857	0.773	0.084	1.44e-08	3.88e-07
Atp5k	Male	MHCII+ macrophages	-0.547	0.482	0.644	-0.162	1.44e-08	9.41e-07
Pla2g7	Male	Interstitial macrophages	-0.37	0.273	0.377	-0.104	1.46e-08	9.52e-07
Git2	Female	Lining macrophages	-0.273	0.829	0.891	-0.062	1.47e-08	3.96e-07
Klc1	Male	MHCII+ macrophages	-0.533	0.426	0.62	-0.194	1.48e-08	9.6e-07
Litaf	Male	Interstitial macrophages	-0.386	0.871	0.911	-0.04	1.48e-08	9.62e-07
Cdk2ap1	Female	Lining macrophages	-0.378	0.597	0.72	-0.123	1.5e-08	4.03e-07
Prnp	Male	MHCII+ macrophages	-1.21	0.074	0.196	-0.122	1.51e-08	9.78e-07
Snrpg	Female	Ctsk+ macrophages	0.463	0.959	0.896	0.063	1.51e-08	4.08e-07
Ryk	Male	MHCII+ macrophages	-1.269	0.097	0.225	-0.128	1.52e-08	9.8e-07
Arpp19	Female	MHCII+ macrophages	0.417	0.782	0.668	0.114	1.54e-08	4.15e-07
Gm17268	Male	Interstitial macrophages	-0.78	0.183	0.265	-0.082	1.56e-08	1e-06
Gps1	Female	Lining macrophages	-0.507	0.333	0.461	-0.128	1.58e-08	4.24e-07
Scamp5	Female	Interstitial macrophages	-0.411	0.31	0.414	-0.104	1.58e-08	4.24e-07
Sidt2	Female	Interstitial macrophages	-0.393	0.493	0.576	-0.083	1.59e-08	4.26e-07
Fcna	Female	Interstitial macrophages	-0.419	0.544	0.623	-0.079	1.61e-08	4.31e-07
Tgm2	Female	MHCII+ macrophages	1.031	0.435	0.279	0.156	1.61e-08	4.31e-07
Rcsd1	Male	Interstitial macrophages	-0.375	0.307	0.407	-0.1	1.61e-08	1.04e-06
Spcs1	Female	Interstitial macrophages	0.278	0.766	0.727	0.039	1.62e-08	4.33e-07
Cxcl2	Female	MHCII+ macrophages	-0.628	0.573	0.701	-0.128	1.62e-08	4.34e-07
Clec4b1	Male	MHCII+ macrophages	1.103	0.429	0.293	0.136	1.63e-08	1.05e-06
Csf3r	Female	Interstitial macrophages	-0.657	0.161	0.245	-0.084	1.64e-08	4.4e-07
Kif1b	Male	MHCII+ macrophages	-0.477	0.632	0.78	-0.148	1.65e-08	1.06e-06
Ppp1r9b	Female	Lining macrophages	-0.342	0.645	0.756	-0.111	1.65e-08	4.42e-07
Hps4	Male	Lining macrophages	-0.621	0.122	0.209	-0.087	1.66e-08	1.06e-06
Crip1	Female	Ctsk+ macrophages	0.347	1	1	0	1.68e-08	4.49e-07
Taco1	Female	MHCII+ macrophages	1.482	0.224	0.104	0.12	1.68e-08	4.5e-07
Arf6	Male	Interstitial macrophages	-0.266	0.41	0.535	-0.125	1.68e-08	1.08e-06
Snx18	Male	Lining macrophages	0.399	0.677	0.644	0.033	1.69e-08	1.08e-06
Zeb2os	Male	Interstitial macrophages	-0.521	0.165	0.248	-0.083	1.69e-08	1.08e-06
Ssbp2	Male	Interstitial macrophages	-0.337	0.392	0.502	-0.11	1.7e-08	1.08e-06
Ier3	Female	Ctsk+ macrophages	-0.915	0.753	0.9	-0.147	1.71e-08	4.56e-07
Slc38a2	Male	Lining macrophages	-0.292	0.725	0.839	-0.114	1.71e-08	1.09e-06
Lysmd4	Female	MHCII+ macrophages	1.072	0.304	0.161	0.143	1.72e-08	4.58e-07
Unc50	Male	Lining macrophages	-0.322	0.355	0.5	-0.145	1.73e-08	1.09e-06
Cx3cr1	Female	MHCII+ macrophages	0.788	0.532	0.386	0.146	1.73e-08	4.62e-07
Lhfpl2	Female	Interstitial macrophages	0.89	0.224	0.153	0.071	1.74e-08	4.62e-07
Gkap1	Male	MHCII+ macrophages	-0.917	0.085	0.216	-0.131	1.76e-08	1.11e-06
Smagp	Female	Interstitial macrophages	-0.391	0.512	0.597	-0.085	1.77e-08	4.7e-07
Cbr2	Male	Lining macrophages	-0.3	0.808	0.869	-0.061	1.77e-08	1.11e-06
Eif1b	Female	Interstitial macrophages	0.313	0.663	0.604	0.059	1.77e-08	4.71e-07
Cdc42ep3	Female	MHCII+ macrophages	0.718	0.49	0.335	0.155	1.79e-08	4.74e-07
Airn	Male	Interstitial macrophages	0.635	0.223	0.15	0.073	1.79e-08	1.12e-06
Dnm3	Female	MHCII+ macrophages	1.261	0.204	0.086	0.118	1.79e-08	4.75e-07
Slc29a1	Male	Interstitial macrophages	-0.315	0.371	0.491	-0.12	1.83e-08	1.14e-06
Gpr160	Male	Interstitial macrophages	-0.354	0.305	0.417	-0.112	1.83e-08	1.14e-06
Napsa	Male	MHCII+ macrophages	0.902	0.447	0.305	0.142	1.83e-08	1.14e-06
Ssr3	Male	MHCII+ macrophages	-0.424	0.714	0.838	-0.124	1.83e-08	1.14e-06
Sdhb	Female	Interstitial macrophages	0.38	0.662	0.608	0.054	1.84e-08	4.88e-07
Specc1l	Male	MHCII+ macrophages	0.541	0.689	0.587	0.102	1.88e-08	1.17e-06
Fam219a	Female	Lining macrophages	-0.292	0.642	0.762	-0.12	1.88e-08	4.99e-07
Dbi	Female	Ctsk+ macrophages	0.476	0.959	0.94	0.019	1.91e-08	5.05e-07
Dgka	Male	Interstitial macrophages	-0.541	0.166	0.247	-0.081	1.91e-08	1.19e-06
Maff	Female	MHCII+ macrophages	-0.95	0.317	0.459	-0.142	1.92e-08	5.07e-07
Snx1	Female	Lining macrophages	-0.32	0.593	0.713	-0.12	1.92e-08	5.08e-07
Gm47283	Female	MHCII+ macrophages	-0.5	0.794	0.864	-0.07	1.93e-08	5.08e-07
Clec2d	Male	Interstitial macrophages	-0.464	0.363	0.463	-0.1	1.94e-08	1.2e-06
Slc4a2	Female	Lining macrophages	-0.507	0.32	0.452	-0.132	1.95e-08	5.14e-07
Stac2	Male	MHCII+ macrophages	-0.723	0.145	0.298	-0.153	1.95e-08	1.2e-06
Peli2	Female	Lining macrophages	-0.452	0.283	0.413	-0.13	1.95e-08	5.15e-07
Cd52	Female	MHCII+ macrophages	0.633	0.8	0.67	0.13	1.96e-08	5.16e-07
Chn2	Female	Interstitial macrophages	0.703	0.311	0.226	0.085	1.99e-08	5.23e-07
Camkk2	Female	Lining macrophages	-0.27	0.9	0.946	-0.046	2e-08	5.25e-07
Lrrc25	Female	Interstitial macrophages	-0.356	0.402	0.498	-0.096	2.02e-08	5.31e-07
Ccdc22	Female	Lining macrophages	-0.553	0.239	0.36	-0.121	2.03e-08	5.33e-07
Relb	Female	Lining macrophages	-0.324	0.558	0.699	-0.141	2.03e-08	5.33e-07
Atp2b4	Female	Lining macrophages	-0.28	0.917	0.958	-0.041	2.04e-08	5.34e-07
Il6st	Female	Interstitial macrophages	-0.301	0.597	0.676	-0.079	2.04e-08	5.35e-07
Arhgap17	Female	MHCII+ macrophages	-0.426	0.817	0.876	-0.059	2.04e-08	5.35e-07
Bach2	Male	MHCII+ macrophages	1.138	0.476	0.325	0.151	2.07e-08	1.27e-06
Smad7	Female	Lining macrophages	-0.38	0.422	0.555	-0.133	2.09e-08	5.46e-07
Resf1	Female	MHCII+ macrophages	0.579	0.706	0.597	0.109	2.15e-08	5.63e-07
Cnp	Male	Interstitial macrophages	-0.487	0.164	0.246	-0.082	2.18e-08	1.34e-06
Tesk1	Female	Lining macrophages	-0.424	0.422	0.569	-0.147	2.19e-08	5.72e-07
Agfg1	Male	MHCII+ macrophages	-0.541	0.443	0.622	-0.179	2.19e-08	1.35e-06
Stat3	Male	Interstitial macrophages	-0.301	0.926	0.941	-0.015	2.19e-08	1.35e-06
Nsd3	Female	MHCII+ macrophages	-0.488	0.863	0.892	-0.029	2.2e-08	5.73e-07
Akt2	Male	Interstitial macrophages	-0.324	0.368	0.481	-0.113	2.2e-08	1.35e-06
Pdk1	Male	MHCII+ macrophages	-1.107	0.128	0.269	-0.141	2.2e-08	1.35e-06
Ccdc86	Female	Lining macrophages	-0.78	0.124	0.228	-0.104	2.21e-08	5.76e-07
Arl4d	Female	Interstitial macrophages	-0.91	0.095	0.163	-0.068	2.22e-08	5.8e-07
Snx2	Male	MHCII+ macrophages	-0.436	0.783	0.862	-0.079	2.23e-08	1.36e-06
Nmt1	Male	Lining macrophages	-0.255	0.613	0.748	-0.135	2.26e-08	1.38e-06
Nectin1	Female	Lining macrophages	0.562	0.422	0.314	0.108	2.29e-08	5.94e-07
Gpx1	Female	Ly6c+ macrophages	0.427	0.993	1	-0.007	2.3e-08	5.97e-07
Rab43	Female	Lining macrophages	-0.28	0.801	0.891	-0.09	2.31e-08	5.99e-07
Gm20732	Female	Interstitial macrophages	-0.302	0.56	0.639	-0.079	2.32e-08	6.01e-07
Tspan13	Female	Interstitial macrophages	0.61	0.348	0.261	0.087	2.34e-08	6.06e-07
Cln3	Male	Lining macrophages	-0.286	0.481	0.634	-0.153	2.36e-08	1.44e-06
Cox7b	Female	MHCII+ macrophages	0.482	0.817	0.731	0.086	2.37e-08	6.14e-07
Dgkz	Male	Ctsk+ macrophages	-0.848	0.364	0.634	-0.27	2.39e-08	1.45e-06
Gm48678	Female	Interstitial macrophages	0.869	0.216	0.143	0.073	2.39e-08	6.2e-07
Tecr	Female	Lining macrophages	-0.305	0.696	0.803	-0.107	2.4e-08	6.2e-07
Mindy2	Male	MHCII+ macrophages	-0.477	0.53	0.704	-0.174	2.4e-08	1.45e-06
Tspan17	Female	Lining macrophages	-0.448	0.398	0.531	-0.133	2.41e-08	6.22e-07
Tpd52	Male	MHCII+ macrophages	0.812	0.82	0.805	0.015	2.45e-08	1.48e-06
Cryl1	Male	Interstitial macrophages	-0.436	0.197	0.285	-0.088	2.46e-08	1.48e-06
Gm12185	Male	Interstitial macrophages	-0.322	0.204	0.297	-0.093	2.47e-08	1.49e-06
Cd93	Female	Interstitial macrophages	-0.386	0.35	0.452	-0.102	2.47e-08	6.38e-07
Tgif1	Male	MHCII+ macrophages	0.653	0.634	0.531	0.103	2.48e-08	1.49e-06
Smim15	Female	Interstitial macrophages	0.334	0.634	0.567	0.067	2.52e-08	6.52e-07
Ncoa4	Female	Interstitial macrophages	-0.306	0.479	0.577	-0.098	2.53e-08	6.53e-07
Pgm1	Male	MHCII+ macrophages	-1.315	0.101	0.227	-0.126	2.53e-08	1.52e-06
Gm29488	Male	Interstitial macrophages	-0.816	0.063	0.118	-0.055	2.54e-08	1.52e-06
Nfkbid	Female	Lining macrophages	-0.531	0.393	0.518	-0.125	2.54e-08	6.54e-07
Uap1l1	Female	Lining macrophages	-0.414	0.545	0.66	-0.115	2.56e-08	6.6e-07
Pld4	Female	MHCII+ macrophages	-0.458	0.603	0.753	-0.15	2.57e-08	6.61e-07
Pik3ap1	Female	Interstitial macrophages	-0.329	0.653	0.731	-0.078	2.57e-08	6.61e-07
Rab11a	Male	MHCII+ macrophages	-0.426	0.617	0.765	-0.148	2.58e-08	1.54e-06
Zfp36l1	Female	MHCII+ macrophages	-0.401	0.909	0.94	-0.031	2.64e-08	6.78e-07
Cracr2b	Female	Interstitial macrophages	-0.36	0.374	0.473	-0.099	2.64e-08	6.78e-07
Ccl9	Female	Lining macrophages	-0.399	0.779	0.862	-0.083	2.66e-08	6.82e-07
Lpp	Male	MHCII+ macrophages	0.599	0.778	0.702	0.076	2.68e-08	1.59e-06
Prkn	Female	Interstitial macrophages	-0.343	0.645	0.712	-0.067	2.71e-08	6.95e-07
Smagp	Female	Lining macrophages	-0.304	0.645	0.773	-0.128	2.71e-08	6.95e-07
Eef2	Female	Ly6c+ macrophages	-0.445	1	1	0	2.72e-08	6.98e-07
Pim1	Male	MHCII+ macrophages	0.4	0.915	0.895	0.02	2.74e-08	1.63e-06
Jmjd6	Female	Lining macrophages	-0.521	0.254	0.381	-0.127	2.76e-08	7.05e-07
Snrnp27	Female	Interstitial macrophages	0.583	0.426	0.349	0.077	2.77e-08	7.07e-07
Irf2	Female	Lining macrophages	0.347	0.858	0.857	0.001	2.77e-08	7.07e-07
Gdpd3	Female	Interstitial macrophages	0.775	0.264	0.188	0.076	2.77e-08	7.08e-07
Tmem41b	Male	MHCII+ macrophages	-0.715	0.211	0.384	-0.173	2.82e-08	1.67e-06
Slc16a3	Male	MHCII+ macrophages	-0.943	0.331	0.476	-0.145	2.82e-08	1.67e-06
Mgst3	Female	Interstitial macrophages	0.485	0.524	0.459	0.065	2.83e-08	7.2e-07
App	Male	MHCII+ macrophages	-0.318	0.952	0.98	-0.028	2.85e-08	1.68e-06
Rhoc	Male	MHCII+ macrophages	-0.809	0.379	0.524	-0.145	2.86e-08	1.69e-06
Ccn2	Male	Interstitial macrophages	1.253	0.213	0.148	0.065	2.87e-08	1.69e-06
Wtip	Male	Interstitial macrophages	-0.47	0.156	0.239	-0.083	2.87e-08	1.69e-06
Anxa7	Female	Lining macrophages	-0.285	0.77	0.857	-0.087	2.93e-08	7.46e-07
C3ar1	Female	Ctsk+ macrophages	-0.425	0.959	0.984	-0.025	2.94e-08	7.47e-07
Nfe2l1	Female	Interstitial macrophages	0.349	0.673	0.626	0.047	2.96e-08	7.51e-07
R3hdm1	Female	Interstitial macrophages	0.342	0.597	0.507	0.09	2.98e-08	7.58e-07
Maoa	Male	MHCII+ macrophages	-1.046	0.114	0.249	-0.135	2.99e-08	1.75e-06
Hgsnat	Male	MHCII+ macrophages	-0.542	0.3	0.485	-0.185	3.01e-08	1.76e-06
Znhit1	Female	MHCII+ macrophages	0.589	0.621	0.489	0.132	3.03e-08	7.69e-07
Mafg	Female	Interstitial macrophages	-0.299	0.651	0.736	-0.085	3.04e-08	7.71e-07
Dlgap4	Female	MHCII+ macrophages	-0.478	0.76	0.852	-0.092	3.06e-08	7.75e-07
Apbb2	Female	Interstitial macrophages	0.876	0.109	0.056	0.053	3.06e-08	7.75e-07
Mir142hg	Male	Interstitial macrophages	-0.401	0.584	0.678	-0.094	3.07e-08	1.79e-06
Ifi204	Male	Interstitial macrophages	-0.341	0.577	0.68	-0.103	3.07e-08	1.79e-06
Dock10	Male	MHCII+ macrophages	0.535	0.886	0.865	0.021	3.09e-08	1.8e-06
Litaf	Female	Ctsk+ macrophages	-0.6	0.859	0.932	-0.073	3.1e-08	7.85e-07
Wdr91	Female	Interstitial macrophages	-0.376	0.518	0.597	-0.079	3.13e-08	7.92e-07
Trio	Female	Interstitial macrophages	-0.32	0.691	0.755	-0.064	3.15e-08	7.95e-07
Ap1b1	Male	MHCII+ macrophages	-0.607	0.493	0.664	-0.171	3.16e-08	1.84e-06
Cdr2	Female	Lining macrophages	-0.542	0.245	0.368	-0.123	3.16e-08	7.98e-07
Neo1	Female	Lining macrophages	-0.495	0.501	0.615	-0.114	3.16e-08	7.98e-07
Stac2	Female	Lining macrophages	-0.513	0.352	0.482	-0.13	3.17e-08	7.99e-07
Nol7	Female	MHCII+ macrophages	0.395	0.796	0.673	0.123	3.17e-08	7.99e-07
Clptm1	Female	Interstitial macrophages	-0.331	0.449	0.542	-0.093	3.17e-08	7.99e-07
Zfp992	Male	Lining macrophages	-0.372	0.252	0.371	-0.119	3.19e-08	1.85e-06
Gm26740	Male	Interstitial macrophages	-0.314	0.677	0.758	-0.081	3.21e-08	1.86e-06
Rilpl2	Male	MHCII+ macrophages	0.773	0.658	0.569	0.089	3.27e-08	1.88e-06
Etv6	Male	Interstitial macrophages	-0.286	0.629	0.722	-0.093	3.27e-08	1.88e-06
Gadd45gip1	Female	Interstitial macrophages	0.549	0.341	0.259	0.082	3.31e-08	8.33e-07
Pcgf5	Female	Interstitial macrophages	-0.451	0.534	0.597	-0.063	3.35e-08	8.41e-07
Jup	Female	Lining macrophages	-0.493	0.371	0.502	-0.131	3.39e-08	8.5e-07
Dpysl2	Female	MHCII+ macrophages	0.442	0.827	0.741	0.086	3.39e-08	8.52e-07
Axl	Female	MHCII+ macrophages	0.612	0.639	0.488	0.151	3.43e-08	8.62e-07
Gm15564	Female	MHCII+ macrophages	0.959	0.313	0.169	0.144	3.45e-08	8.64e-07
H2-T23	Male	Interstitial macrophages	0.381	0.482	0.416	0.066	3.45e-08	1.99e-06
Selenbp1	Female	Interstitial macrophages	-0.327	0.555	0.642	-0.087	3.46e-08	8.67e-07
Pmaip1	Male	MHCII+ macrophages	1.559	0.246	0.122	0.124	3.46e-08	1.99e-06
Gm37240	Female	Interstitial macrophages	0.745	0.314	0.233	0.081	3.48e-08	8.71e-07
P3h2	Female	Lining macrophages	0.898	0.257	0.16	0.097	3.48e-08	8.72e-07
Tec	Male	Interstitial macrophages	-0.324	0.539	0.643	-0.104	3.48e-08	2e-06
Btg2	Male	MHCII+ macrophages	0.325	0.926	0.871	0.055	3.49e-08	2e-06
Sgce	Male	Interstitial macrophages	-0.639	0.084	0.146	-0.062	3.49e-08	2e-06
Cox20	Female	Interstitial macrophages	0.443	0.493	0.416	0.077	3.51e-08	8.78e-07
Mta1	Female	Interstitial macrophages	-0.582	0.211	0.296	-0.085	3.52e-08	8.8e-07
Ssbp4	Female	Interstitial macrophages	-0.297	0.495	0.594	-0.099	3.54e-08	8.83e-07
Neu1	Female	Interstitial macrophages	-0.416	0.392	0.492	-0.1	3.57e-08	8.92e-07
Plekho1	Male	Interstitial macrophages	-0.295	0.526	0.641	-0.115	3.57e-08	2.04e-06
Ak1	Male	MHCII+ macrophages	-1.106	0.077	0.2	-0.123	3.59e-08	2.04e-06
Slirp	Female	Interstitial macrophages	0.465	0.494	0.426	0.068	3.59e-08	8.97e-07
Maged1	Male	MHCII+ macrophages	-0.926	0.133	0.276	-0.143	3.61e-08	2.05e-06
Itga6	Female	Lining macrophages	-0.709	0.113	0.209	-0.096	3.63e-08	9.04e-07
Fam49b	Male	MHCII+ macrophages	0.457	0.942	0.938	0.004	3.63e-08	2.06e-06
Icam1	Female	MHCII+ macrophages	-0.776	0.625	0.735	-0.11	3.64e-08	9.06e-07
Id3	Male	Interstitial macrophages	1.116	0.181	0.119	0.062	3.64e-08	2.07e-06
Anapc13	Female	Interstitial macrophages	0.474	0.493	0.415	0.078	3.64e-08	9.06e-07
Ctcf	Female	Interstitial macrophages	0.341	0.619	0.535	0.084	3.66e-08	9.09e-07
Ramp1	Male	MHCII+ macrophages	0.833	0.406	0.253	0.153	3.68e-08	2.08e-06
Ndufc1	Female	MHCII+ macrophages	0.478	0.706	0.572	0.134	3.69e-08	9.18e-07
Mdm2	Female	Lining macrophages	-0.354	0.642	0.762	-0.12	3.7e-08	9.18e-07
Rarb	Female	MHCII+ macrophages	0.603	0.526	0.353	0.173	3.73e-08	9.25e-07
Aff1	Male	Interstitial macrophages	-0.334	0.615	0.71	-0.095	3.74e-08	2.12e-06
St6galnac4	Female	Interstitial macrophages	-0.472	0.349	0.436	-0.087	3.76e-08	9.31e-07
Akap13	Male	MHCII+ macrophages	-0.368	0.909	0.964	-0.055	3.76e-08	2.12e-06
Wdfy1	Female	Interstitial macrophages	-0.415	0.255	0.348	-0.093	3.77e-08	9.34e-07
Hexa	Female	MHCII+ macrophages	-0.359	0.927	0.955	-0.028	3.78e-08	9.37e-07
Dnajb9	Female	Interstitial macrophages	-0.358	0.486	0.585	-0.099	3.85e-08	9.52e-07
Deptor	Female	Interstitial macrophages	-0.266	0.639	0.716	-0.077	3.87e-08	9.58e-07
Cd84	Female	Interstitial macrophages	0.343	0.633	0.549	0.084	3.89e-08	9.6e-07
[truncated: 98,273 more rows]

## Sheet: Table S6
Table S6. Gene set enrichment analysis for single-cell differential expression between conditions Gene set enrichment analysis (GSEA) results based on gene expression differences betwen young and old mice in each sex. Only pathways with enrichment P<0.001 are shown. Genes were ranked by -log_10(P)*log2FC. pval, enrichment p-value; padj, BH-adjusted p-value; log2err, the expected error for the sta…
Pathway	P	P_adj	log2err	ES	NES	Size	Sex	Cell Type	DB	Leading Edge
RESPIRATORY ELECTRON TRANSPORT	1.24431e-10	1.20026e-06	0.826657	0.866754	1.99198	113	F	MHCII+ macrophages	REACTOME	Cox7c, Cox6c, Ndufa1, Ndufa3, Cox5b, Cox6a1, Cox6b1, Cox8a, Ndufb4, Ndufb9, Ndufv3, Ndufa7, Ndufs5, Ndufa2, Ndufb7, Uqcrq, Uqcrh, Ndufa13, Uqcrb, Cox17, Cox20, Cox7a2, Cox7b, Ndufa5, Ndufb2, Ndufc1, Ndufa6, Higd1a, Ndufb10, Ndufb8, Ndufb6, Ndufa11, Cox4i1, Uqcr10, Ndufaf3, Ndufa8, Tmem126b, Ndufs7, Timmdc1, Ndufc2, Ndufaf6, Ndufs8, Ndufb3, Cox7a1, Cox5a, Ndufb11, Cox14, Ndufs6, Ndufb5, Coa3
AEROBIC RESPIRATION AND RESPIRATORY ELECTRON TRANSPORT	2.54345e-09	1.2267e-05	0.774939	0.788572	1.90892	175	F	MHCII+ macrophages	REACTOME	Cox7c, Cox6c, Ndufa1, Ndufa3, Cox5b, Cox6a1, Cox6b1, Cox8a, Ndufb4, Ndufb9, Ndufv3, Ndufa7, Ndufs5, Ndufa2, Ndufb7, Uqcrq, Uqcrh, Ndufa13, Uqcrb, Cox17, Cox20, Cox7a2, Cox7b, Ndufa5, Ndufb2, Ndufc1, Ndufa6, Higd1a, Ndufb10, Ndufb8, Ndufb6, Ndufa11, Cox4i1, Uba52, Uqcr10, Ndufaf3, Sdhb, Ndufa8, Tmem126b, Ndufs7, Timmdc1, Ndufc2, Ndufaf6, Idh3b, Ndufs8, Ndufb3, Vdac1, Cox7a1, Cox5a, Ndufb11, Cox14,…
RESPIRATORY ELECTRON TRANSPORT	7.53228e-08	0.000242188	0.704976	0.847533	2.00174	109	M	Interstitial macrophages	REACTOME	Cox4i1, Cox5a, Uqcrh, Cox7a2, Uqcrb, Cox6b1, Cycs, Cox5b, Got2, Ndufs3, Ndufb9, Mdh1, Rab5if, Ndufb6, Ndufb3, Cox17, Ndufs7, Uqcrq, Uqcrfs1, Ndufs5, Ndufb5, Ndufb7, Ndufab1, Ndufb10, Cox7b, Uqcrc2, Cox7c, Slc25a11, Ndufa13, Ndufs2, Cmc1, Ndufb11, Cox14, Dmac1, Mdh2, Uqcr10, Hspa9, Ndufa12, Ndufc2, Ndufb8, Ndufa8, Ndufa11, Ndufv2, Smim20, Got1
SIGNALING BY RECEPTOR TYROSINE KINASES	1.42779e-07	0.000344312	0.690132	-0.652375	-1.78006	247	F	Ctsk+ macrophages	REACTOME	Actg1, Furin, Atp6v0d1, Mknk1, Stat3, Ide, Crk, Ubc, Mapkapk3, Vav1, Matk, Ptpn2, Sh2b2, Ctnnb1, Ptpn12, Jup, Cybb, Eps15l1, Ralgds, Ppp2ca, Erbin, Egr2, Irs2, Tcirg1, Flt3l, Fes, Ptpn1, Atp6v1c1, Psen1, Nab2, Atp6v1a, Atp6v0d2, Akt1, Abi1, Dock1, Ptpn6, Ctsd, Mapkapk2, Mapk3, Shc1, Prkacb, Braf, Actb, Ap2m1, Rnf41, Crkl, Sh3gl1, Plcg1, Map2k2, Pxn, Frs2, Ubb, Aamp, Vrk3, Atp6v0a1, Atp6v0c, Nrp2,…
RESPIRATORY ELECTRON TRANSPORT	6.40578e-07	0.0012358	0.659444	0.834973	1.90197	115	F	Interstitial macrophages	REACTOME	Cox7c, Cox6b1, Cox6a1, Cox6c, Ndufa1, Cox5b, Uqcrq, Uqcrb, Cox17, Cox7b, Ndufb10, Ndufa5, Ndufa3, Cox7a2, Ndufa2, Cox8a, Cox7a1, Uqcrh, Ndufc1, Ndufa11, Ndufb2, Ndufa13, Ndufb4, Ndufa7, Ndufs5, Higd1a, Cox20, Ndufc2, Ndufb3, Ndufa6, Lyrm2, Ndufb8, Ndufv3, Ndufa4, Ndufb7, Cycs, Cox4i1, Ndufb6, Ndufb11, Ndufs7
ELECTRON TRANSPORT CHAIN	1.05527e-06	0.00169652	0.643552	0.880284	1.8625	61	F	MHCII+ macrophages	WP	Cox6c, Ndufa1, Cox5b, Cox6a1, Cox8a, Ndufb4, Ndufb9, Ndufv3, Ndufa7, Ndufs5, Ndufa2, Ndufb7, Uqcrq, Uqcr11, Uqcrh, Uqcrb, Cox17, Cox7a2, Cox7b, Ndufa5, Ndufb2, Ndufc1, Ndufa6, Ndufb10, Ndufb6, Cox4i1, Uqcr10, Sdhb, Ndufa8, Ndufs7, Ndufc2, Ndufs8, Ndufb3, Cox7a1, Cox5a, Ndufs6, Ndufb5
DEATH RECEPTOR SIGNALING	2.61831e-06	0.00360803	0.627257	-0.729513	-1.82109	108	F	Ctsk+ macrophages	REACTOME	Optn, Plekhg5, Tnf, Cflar, Adam17, Nfkb1, Nfkbia, Ubc, Vav1, Bcl2l11, Trio, Arhgdia, Birc3, Psen1, Tnfaip3, Traf6, Arhgef2, Spata2, Mapkapk2, Plekhg2, Rbck1, Smpd2, Ube2d3, Ubb, Ikbke, Ikbkb, Vav3, Tab2, Prkci, Ripk1
COSTIMULATION BY THE CD28 FAMILY	7.73996e-06	0.00829552	0.593325	0.899583	1.93627	39	M	MHCII+ macrophages	REACTOME	Grap2, Cd86, H2-Eb1, Lyn, H2-Aa, H2-Ab1, Grb2, Cd80
MAPK SIGNALING PATHWAY	7.21386e-06	0.00829552	0.610527	-0.690042	-1.75572	125	F	Ctsk+ macrophages	WP	Jund, Tgfb1, Tnf, Crk, Nfkb1, Tgfbr2, Elk1, Prkch, Map3k1, Nr4a1, Ppm1a, Traf6, Akt1, Gna12, Mapkapk2, Arrb1, Mapk3, Jun, Braf, Crkl, Atf4, Hspa1a, Dusp1, Map2k2, Rasgrp4, Ikbkb, Rac2, Akt2, Tab2, Grb2, Mapk6, Casp9, Map3k11, Map3k4, Arrb2, Prkcb
ELECTRON TRANSPORT CHAIN	1.06117e-05	0.00930551	0.593325	0.890475	1.88855	62	F	Interstitial macrophages	WP	Cox6a1, Cox6c, Ndufa1, Cox5b, Uqcrq, Uqcr11, Uqcrb, Cox17, Cox7b, Ndufb10, Ndufa5, Cox7a2, Ndufa2, Cox8a, Cox7a1, Uqcrh, Ndufc1, Ndufb2, Ndufb4, Ndufa7, Ndufs5, Ndufc2, Ndufb3, Ndufa6, Ndufv3, Sdhb, Ndufb7, Cox4i1, Ndufb6, Ndufs7, Ndufb9, Slc25a5, Uqcr10, Sco1, Ndufb5, Uqcrfs1, Cox5a, Slc25a4
EGFR1 SIGNALING PATHWAY	9.8098e-06	0.00930551	0.593325	-0.671695	-1.73493	143	F	Ctsk+ macrophages	WP	Jund, Stat3, Crk, Eef1a1, Araf, Klf11, Map2k3, Elk1, Vav1, Elk4, Cebpb, Ptpn12, Eps15l1, Dnm1, Ralgds, Map3k1, Akt1, Abi1, Ptpn6, Mapk3, Jun, Shc1, Crkl, Plcg1, Inppl1, Dusp1, Socs3, Map2k2, Pxn, Errfi1, Reps2, Vav3, Smad3, Prkci, Ripk1, Grb2, Sin3a, Dok2, Casp9, Map3k4, Prkcb, Itch, Cebpa, Gab2, Gab1, Stat2, Stxbp1, Vav2, Ap2a1, Tnip1
ELECTRON TRANSPORT CHAIN	1.27588e-05	0.010256	0.593325	0.880851	1.91543	59	M	Interstitial macrophages	WP	Cox4i1, Cox5a, Uqcrh, Cox7a2, Uqcrb, Cox5b, Ndufb9, Ndufb6, Ndufb3, Cox17, Ndufs7, Uqcr11, Uqcrq, Uqcrfs1, Slc25a5, Ndufs5, Ndufb5, Ndufb7, Ndufab1, Ndufb10, Cox7b, Uqcrc2, Ndufs2, Sdhc, Sdhd, Uqcr10, Ndufa12, Ndufc2, Ndufa8, Ndufv2
AEROBIC RESPIRATION AND RESPIRATORY ELECTRON TRANSPORT	1.67847e-05	0.0107937	0.57561	0.745158	1.78773	177	F	Interstitial macrophages	REACTOME	Cox7c, Cox6b1, Cox6a1, Cox6c, Ndufa1, Cox5b, Uqcrq, Uqcrb, Cox17, Cox7b, Ndufb10, Ndufa5, Ndufa3, Cox7a2, Ndufa2, Cox8a, Cox7a1, Uqcrh, Ndufc1, Ndufa11, Ndufb2, Ndufa13, Ndufb4, Ndufa7, Ndufs5, Vdac1, Higd1a, Cox20, Ndufc2, Ndufb3, Ndufa6, Lyrm2, Ndufb8, Ndufv3, Sdhb, Ndufa4, Ndufb7, Uba52, Cycs, Cox4i1, Ndufb6, Ndufb11, Ndufs7, Ndufb9, Idh3b, Uqcr10, Sucla2, Sco1, Ndufb5, Uqcrfs1, Cox5a, Cox14, …
POST TRANSLATIONAL PROTEIN MODIFICATION	1.56398e-05	0.0107937	0.57561	-0.547892	-1.47373	886	F	Lining macrophages	REACTOME	Plaur, Tnip1, Ide, Ubc, Capzb, Mgat4b, Nup188, Tuba1c, Eef1a1, Tuba1a, Hspa8, Rab5c, Rab7b, Ubb, Renbp, Actb, Wsb2, Rab20, Arf1, Fam20c, Ccdc22, B4galt1, Tubb6, Trf, Eef2, Gps1, Jmjd6, Fkbp8, Napa, Cops5, Mfge8, B4galt5, Smad7, Rab7, St6galnac4, Ddb1, Shisa5, Amdhd2, Npl, Dctn2, Mdm2, Rab1b, Ube2m, Vcp, Alg8, Tuba4a, Rnf2, Nr1h2, Rab43, Eif5a, Lrrc41, Ctsz, Sec24a, Psmd8, Calr, Gmppa, Adamtsl5, N…
COMPLEX I BIOGENESIS	1.58587e-05	0.0107937	0.57561	0.863594	1.79171	54	F	MHCII+ macrophages	REACTOME	Ndufa1, Ndufa3, Ndufb4, Ndufb9, Ndufv3, Ndufa7, Ndufs5, Ndufa2, Ndufb7, Ndufa13, Ndufa5, Ndufb2, Ndufc1, Ndufa6, Ndufb10, Ndufb8, Ndufb6, Ndufa11, Ndufaf3, Ndufa8, Tmem126b, Ndufs7, Timmdc1, Ndufc2, Ndufaf6, Ndufs8, Ndufb3, Ndufb11, Ndufs6, Ndufb5
TRANSPORT OF SMALL MOLECULES	2.65326e-05	0.0159958	0.57561	-0.593525	-1.59859	348	F	MHCII+ macrophages	REACTOME	Hmox1, Slc16a10, Slc9a9, Mcoln2, Ubc, Atp6v0d1, Atp2b1, Atp6v1h, Slc11a2, Atp6v1a, Atp6v1b2, Ctns, Slc41a2, Lpl, Ap2a2, Atp6v0c, Slc1a5, Furin, Slc14a1, Rnf185, Atp6v1c1, Gnb1, Slc26a11, Abca1, Gng2, Slc8b1, Apoe, Atp8b4, Ap2b1, Slc38a2, Slc31a1, Ano10, Lrrc8c, Slc20a1, Slc4a2, Cltc, Slc12a7, Clcn7, Atp13a2, Slc3a2, Micu1, Gltp, Atp6ap1, Slc38a1, Trf, Clcn5, Atp11b, Trpv4, Slc7a8, Npc1, Slc7a5, A…
COMPLEX IV ASSEMBLY	4.45939e-05	0.0253031	0.557332	0.899391	1.74311	34	F	MHCII+ macrophages	REACTOME	Cox7c, Cox6c, Cox5b, Cox6a1, Cox6b1, Cox8a, Cox17, Cox20, Cox7a2, Cox7b, Higd1a, Cox4i1, Cox7a1, Cox5a, Cox14, Coa3
MAPK PATHWAY	7.994e-05	0.0389079	0.538434	-0.752949	-1.74483	63	F	Ctsk+ macrophages	BIOCARTA	Mknk1, Tgfb1, Nfkb1, Nfkbia, Map2k3, Elk1, Map3k1, Mapkapk2, Mapk3, Jun, Map4k2, Shc1, Map2k2, Ikbkb, Ripk1, Grb2, Mapk6, Map3k11, Map3k4, Cebpa
P75 NTR RECEPTOR MEDIATED SIGNALLING	7.39905e-05	0.0389079	0.538434	-0.763077	-1.74704	59	F	Ctsk+ macrophages	REACTOME	Plekhg5, Adam17, Nfkb1, Nfkbia, Ubc, Vav1, Bcl2l11, Trio, Arhgdia, Psen1, Traf6, Arhgef2, Plekhg2, Ubb, Ikbkb, Vav3, Prkci
OXIDATIVE STRESS AND REDOX PATHWAY	8.06717e-05	0.0389079	0.538434	0.797662	1.96782	44	M	Ly6c+ macrophages	WP	S100a8, Cd44, Gsr, Slc7a11, Slc1a5, Ncf2, Prdx3, Prdx2, Pgd, Gclc, Gsto1, Gpx1, Ptgs2
VESICLE MEDIATED TRANSPORT	9.00318e-05	0.0396097	0.538434	-0.600655	-1.52503	432	F	Lining macrophages	REACTOME	Actg1, Akt1, Ubc, Capzb, Tuba1c, Dtnbp1, Gdi2, Tuba1a, Hspa8, Rab5c, Rab7b, Ubb, Actb, Actr3, Snx9, Arf1, Tubb6, Trf, Gps1, Napa, Cops5, Pip5k1c, Tbc1d16, Rab3il1, Klc4, Dnase2a, Stx6, Rab7, Klc2, Hps1, Dctn2, Ap2m1, Tsc2, Rab1b, Akt2, Arpc2, Tbc1d10a, Tuba4a, Rab43, Ctsz, Sec24a, Ap3s1, Tbc1d17, Arpc1a, Necap2, Calr, Rab32, Ppp6c, Itsn2, Arf6, Cyth1, Synj1, Copz2, Rab3gap2, Hgs, Slc2a8, Stx4a, S…
CYTOKINE SIGNALING IN IMMUNE SYSTEM	9.03394e-05	0.0396097	0.538434	-0.55707	-1.55064	316	F	Ctsk+ macrophages	REACTOME	Peli2, Relb, Stat3, Ilf3, Tnf, Crk, Abl2, Tnfrsf17, Nfkb1, Rnasel, Nfkbia, Fbxw11, Map2k3, Ubc, Il1rl2, Eif4a1, Mapkapk3, Vav1, Ptpn2, Il20rb, Hck, Ppp2ca, Nfkb2, Irs2, Tubb4a, Flt3l, Il6ra, Birc3, Flnb, Ptpn1, Csf1r, Tubb6, Traf6, Camk2d, Il10ra, Akt1, Tifa, Tyk2, Tnip2, Il10rb, Ptpn6, Tnfrsf1b, Ube2v1, Mapkapk2, Tslp, Mapk3, Jun, Shc1, Tollip, Crkl, Hspa1a, Plcg1, Camk2g, Inppl1, Socs3, Ube2d3,…
MRNA PROCESSING	0.000119907	0.0502878	0.538434	-0.625879	-1.43661	339	M	Ctsk+ macrophages	WP	Raly, Gatc, Dhx9, Dicer1, Prpf3, Dhx38, Pabpn1, Lsm7, U2af2, Rae1, Rbms2, U2af1, Tia1, Puf60, Cirbp, Prmt1, Dcaf1, Sf3b4, Rbm22, Ppargc1b, Pcbp4, Zfp622, Clk3, Rsrc2, Scaf8, Clp1, Supt5, Nxf1, Prpf4b, Poldip3, Pabpc4, Hnrnpa0, Smc1a, Pskh1, Eral1, Srsf10, Rbfox2, Sf3a2, Srp68, Zfp385a, Secisbp2, Snrpg, Ptbp1, Hnrnpd, Ddx21, Clk4, Snrpf, Auh, Sltm, Fmr1, Elavl4, Traf6, Srp19, Rnaset2b, Mak16, Rbm3…
METABOLISM OF NUCLEOTIDES	0.000159782	0.0539913	0.518848	0.932537	1.77663	58	M	Lining macrophages	REACTOME	Dpyd, Txn1, Ak1, Nt5e, Atic
AMINO ACID METABOLISM	0.000139954	0.0539913	0.518848	0.839768	1.73274	52	F	MHCII+ macrophages	WP	Lars2, Arg1, Ass1, Gclm
CYTOKINE SIGNALING IN IMMUNE SYSTEM	0.000151385	0.0539913	0.518848	0.522347	1.50342	309	M	MHCII+ macrophages	REACTOME	Il1b, Il1r2, Grap2, Irak2, Syk, Csf2rb, Mapkapk3, Lyn, Tnfrsf1b, Nod2, Il18, Birc3, Trim25, Il21r, Foxo3, Osm, Grb2, Relb, Traf3, Nfkb1, Il1a, Il7r, Ifngr2, Ptk2b, Il2rg, Faap20, Il10ra, Il10, Irak3, Ifngr1, Il1r1, Il18r1
RESPIRATORY ELECTRON TRANSPORT	0.000137193	0.0539913	0.518848	0.688582	1.81546	117	F	Ctsk+ macrophages	REACTOME	Cox7c, Timmdc1, Ndufa1, Ndufs5, Ndufa3, Cox6a1, Cox17, Ndufb11, Ndufb3, Cycs, Ndufv3, Cox6b1, Cox5b, Uqcrh, Cox6c, Ndufb2, Uqcrb, Uqcrq, Cox4i2, Sco1, Ndufb10, Ndufc1, Iscu, Ndufa13, Ndufab1, Ndufa6, Ndufa4, Ndufa5, Ndufaf5, Ndufa11, Cox7a2, Cox5a, Ndufa7, Ndufaf4, Cox7b, Etfdh, Ndufb6, Ndufb7, Cox20, Ecsit, Ndufb5, Uqcrfs1, Ndufa2, Lyrm2, Ndufb4, Ndufv2, Cox4i1
IL2 SIGNALING PATHWAY	0.000162321	0.0539913	0.518848	-0.745713	-1.73261	64	F	Ctsk+ macrophages	WP	Mknk1, Stat3, Crk, Nfkb1, Icam1, Ets2, Vav1, Irs2, Eif3b, Akt1, Ptpn6, Mapkapk2, Mapk3, Shc1, Crkl, Socs3, Map2k2
APOPTOTIC EXECUTION PHASE	0.000160712	0.0539913	0.518848	-0.821932	-1.73767	33	F	Ly6c+ macrophages	REACTOME	Lmna, Vim, Fnta, Satb1, Ctnnb1
COMPLEX I BIOGENESIS	0.00018388	0.0591234	0.518848	0.806426	1.91883	55	F	Ctsk+ macrophages	REACTOME	Timmdc1, Ndufa1, Ndufs5, Ndufa3, Ndufb11, Ndufb3, Ndufv3, Ndufb2, Ndufb10, Ndufc1, Ndufa13, Ndufab1, Ndufa6, Ndufa5, Ndufaf5, Ndufa11, Ndufa7, Ndufaf4, Ndufb6, Ndufb7, Ecsit, Ndufb5, Ndufa2, Lyrm2, Ndufb4, Ndufv2, Ndufc2, Ndufs3, Ndufs7
SPINAL CORD INJURY	0.000192194	0.0595415	0.518848	-0.78054	-1.73925	48	F	Ctsk+ macrophages	WP	Btg2, Ccl2, Tgfb1, Tnf, Cxcl1, Pirb, Icam1, Cxcl2, Zfp36, Egr1, Nr4a1, Rb1, Mapk3, Rhob
ANTIGEN PROCESSING CROSS PRESENTATION	0.000197525	0.0595415	0.518848	0.74823	1.82372	70	F	Ly6c+ macrophages	REACTOME	B2m, H2-Q7, Psmb8, H2-K1, Psme1, H2-T23, Psme2, Psma5, Fcgr1, Psma7, Psmc5, Pdia3, H2-Q6, Psma1, H2-Q4, Cyba, H2-T22
IGF1MTOR PATHWAY	0.000221679	0.0647973	0.518848	-0.965603	-1.57209	16	M	Interstitial macrophages	BIOCARTA	Igf1, Igf1r
HEMOSTASIS	0.000231856	0.0657788	0.518848	-0.620419	-1.51662	297	F	Lining macrophages	REACTOME	Actg1, Tgfb1, Akt1, Ehd1, Plaur, Gnb2, Sirpa, Daglb, Flna, Capzb, Wdr1, Slc3a2, Tuba1c, Tuba1a, Maff, Itga6, Gnai2, Gna12, P2ry12, Tubb6, Trf, Mapk3, Dok2, Ptpn6, Itgav, Inpp5d, Anxa5, Pde1b, Klc4, Klc2, Gna13, Ppp2r5b, Mfn2, Itga5, Tuba4a, P2rx4, Atp2b4, Rhob, Cd9, Mafk, Cd44, Gnb1, Serpinb8, Ppp2r1b, F11r, Cyb5r1, Ppp2r1a, Stxbp2, Pik3r5, Gas6, Cd109, Ppp2ca, Gng12, Stx4a, Slc7a8, Gtpbp2, Rac1,…
MICRORNAS IN CARDIOMYOCYTE HYPERTROPHY	0.000282657	0.0716968	0.498493	-0.781672	-1.58128	63	F	Lining macrophages	WP	Tgfb1, Akt1, Igf1r, Mapk3, Map2k3, Map2k2, Nfkb1, Akt2, Lrp5, Hdac9, Ctnnb1, Mapk7, Tnf, Rac1
KENNEDY PATHWAY	0.000292168	0.0716968	0.498493	-0.956467	-1.57833	11	F	MHCII+ macrophages	WP	Sgpl1, Pcyt1a, Chka
CD28 CO STIMULATION	0.000280631	0.0716968	0.498493	0.921948	1.82017	23	M	MHCII+ macrophages	REACTOME	Grap2, Cd86, Lyn, Grb2, Cd80
SIGNALING BY INSULIN RECEPTOR	0.000293824	0.0716968	0.498493	-0.790948	-1.73124	43	F	Ctsk+ macrophages	REACTOME	Atp6v0d1, Ide, Irs2, Tcirg1, Flt3l, Ptpn1, Atp6v1c1, Atp6v1a, Atp6v0d2, Ctsd, Mapk3, Shc1, Frs2, Atp6v0a1, Atp6v0c, Akt2, Grb2, Atp6ap1, Them4, Atp6v0b, Atp6v1b2, Gab1
SIGNALING BY NTRKS	0.000269057	0.0716968	0.498493	-0.745066	-1.6987	57	F	Ctsk+ macrophages	REACTOME	Furin, Crk, Mapkapk3, Ralgds, Ppp2ca, Egr2, Irs2, Nab2, Mapkapk2, Mapk3, Shc1, Braf, Ap2m1, Crkl, Plcg1, Map2k2, Frs2, Vrk3
METABOLISM OF RNA	0.000297312	0.0716968	0.498493	-0.582357	-1.34971	474	M	Ctsk+ macrophages	REACTOME	Ubb, Dhx9, Edc3, Cnot8, Upf1, Prpf3, Wdr70, Rrp9, Dhx38, Nop58, Pabpn1, Lsm7, U2af2, Rae1, U2af1, Dcp1a, Cnot10, Puf60, Wdr43, Sf3b4, Gpatch1, Cwc22, Utp3, Rbm22, Wbp11, Pdcd7, Psmd7, Hspb1, Psme2, Tnks1bp1, Clp1, Pes1, Supt5, Ctnnbl1, Nxf1, Cdk7, Prpf4b, Poldip3, Pelp1, Exosc1, Smg7, Smndc1, Nop56, Rcl1, Ppil1, Casc3, Srsf10, Nop14, Smg6, Wdr46, Pan2, Heatr1, Ubl5, Sf3a2, Sde2, Snrpg, Ptbp1, Pol…
ENDOCHONDRAL OSSIFICATION	0.000335839	0.077131	0.498493	-0.875513	-1.58963	27	F	Lining macrophages	WP	Tgfb1, Akt1, Igf1r
MAPK SIGNALING PATHWAY	0.000333761	0.077131	0.498493	-0.696606	-1.68817	128	F	MHCII+ macrophages	WP	Mapk6, Atf4, Jund, Tgfb1, Egfr, Il1r1, Nfkb1, Crk, Dusp10, Gna12, Akt1, Prkcg, Elk1, Tnf, Ddit3, Tgfbr2, Mapk7, Akt2, Map3k11, Mapkapk2, Srf, Dusp1, Gadd45a, Ppp3ca, Hspa1a, Map4k4, Taok1, Grb2, Acvr1b, Dusp6, Braf, Map2k1, Rasgrp4, Rap1b
CLATHRIN MEDIATED ENDOCYTOSIS	0.000365376	0.080401	0.498493	-0.727367	-1.57434	103	F	Lining macrophages	REACTOME	Actg1, Ubc, Hspa8, Rab5c, Ubb, Actb, Actr3, Snx9, Trf, Gps1, Cops5, Pip5k1c, Ap2m1, Arpc2, Arpc1a, Necap2, Itsn2, Arf6, Synj1, Hgs, Slc2a8, Rab5b
MECHANISMS ASSOCIATED WITH PLURIPOTENCY	0.000366747	0.080401	0.498493	-0.629	-1.61227	202	F	MHCII+ macrophages	WP	Kdm6b, Stat3, Stk40, Rbpj, Icam1, Jak1, Relb, Tgfb1, Mef2d, Il6st, Nfkb1, Sf1, Klf2, Lifr, Mdm2, Notch1, Hck, Tfe3, Gatad2a, Akt1, Prkcg, Kpnb1, Rybp, Pim1, Insr, Psen1, Chd4, Ewsr1, Gab1, Ctnnb1, Gadd45a, Klf4, Pim3, Sp1, Ppp2r1a, Crebbp, Grb2, Ezh2, Acvr1b, Map2k1, Ddb1, Kdm5c, Rela, Ep400, Xist
CHEMOKINE SIGNALING PATHWAY	0.000389492	0.0831442	0.498493	-0.719876	-1.57129	111	F	Lining macrophages	WP	Akt1, Ccl2, Cxcl16, Ccl7, Gnai2, Mapk3, Ccl9, Cxcr4, Hck, Nfkb1, Adcy7, Akt2, Pak1, Gnb1, Plcb3, Pik3r5, Adcy3, Elmo1, Gng12, Ccl24, Rac1, Nfkbib, Arrb2, Crk, Rela, Prkaca, Pik3r2, Rac2, Gsk3a, Vav1
AMINO ACIDS REGULATE MTORC1	0.000396499	0.0831442	0.498493	-0.837122	-1.72381	41	F	MHCII+ macrophages	REACTOME	Fnip2, Atp6v0d1, Atp6v1h, Fnip1, Atp6v1a, Atp6v1b2, Atp6v0c, Flcn, Rragc, Atp6v1c1, Kptn, Szt2
CELLULAR RESPONSE TO HEAT STRESS	0.0004262	0.0860148	0.498493	0.910006	1.74862	66	M	Lining macrophages	REACTOME	Hspa12a, Hspa9
APOPTOTIC CLEAVAGE OF CELLULAR PROTEINS	0.000428023	0.0860148	0.498493	-0.838556	-1.69917	26	F	Ly6c+ macrophages	REACTOME	Lmna, Vim, Fnta, Satb1, Ctnnb1
IL1R PATHWAY	0.000484594	0.0953959	0.498493	0.892398	1.79754	26	M	MHCII+ macrophages	BIOCARTA	Il1b, Irak2, Nfkb1, Il1a, Map3k1, Irak3, Il1r1
DEATH RECEPTOR SIGNALING	0.000503939	0.0972199	0.477271	-0.742984	-1.58895	108	F	Interstitial macrophages	REACTOME	Plekhg5, Ubc, Optn, Nfkb1, Tnf, Arhgdia, Adam17, Plekhg2, Gna13, Spata2, Ikbke, Ncstn, Ripk1, Trio, Rela, Birc3, Fgd2, Tbk1, Rbck1, Cflar, Psen1, Smpd3, Ube2d2a, Vav1, Ubb, Ulk1, Arhgef3, Mapkapk2, Mapk8
INTERFERON SIGNALING	0.000543403	0.102778	0.477271	-0.652157	-1.60789	98	F	Ctsk+ macrophages	REACTOME	Stat3, Ilf3, Rnasel, Ubc, Eif4a1, Ptpn2, Ppp2ca, Tubb4a, Flnb, Ptpn1, Tubb6, Camk2d, Tyk2, Ptpn6, Mapk3, Hspa1a, Plcg1, Camk2g, Socs3, Ubb, Ikbkb, Faap20, Pias1, Becn1, Ube2n, Trim25, Stat2, Ube2e1, Tuba4a
AEROBIC RESPIRATION AND RESPIRATORY ELECTRON TRANSPORT	0.000560747	0.104019	0.477271	0.68345	1.69688	169	M	Interstitial macrophages	REACTOME	Cox4i1, Cox5a, Pkm, Uqcrh, Cox7a2, Uqcrb, Cox6b1, Cycs, Cox5b, Got2, Ldha, Ndufs3, Ndufb9, Mdh1, Rab5if, Ndufb6, Ndufb3, Cox17, Ndufs7, Vdac1, Uqcrq, Uqcrfs1, Ndufs5, Ndufb5, Ndufb7, Ndufab1, Ndufb10, Cox7b, Uqcrc2, Cox7c, Slc25a11, Ndufa13, Ndufs2, Sdhc, Cmc1, Ndufb11, Cox14, Dmac1, Mdh2, Sdhd, Uqcr10, Hspa9, Ndufa12, Ndufc2, Ndufb8, Dlat, Ndufa8, Ndufa11, Ndufv2, Smim20, Got1, Ogdh
SLC MEDIATED TRANSMEMBRANE TRANSPORT	0.000642244	0.116888	0.477271	-0.714807	-1.68375	103	F	MHCII+ macrophages	REACTOME	Slc16a10, Slc9a9, Slc11a2, Ctns, Slc41a2, Slc1a5, Slc14a1, Slc26a11, Slc8b1, Slc38a2, Slc31a1, Slc20a1, Slc4a2, Slc12a7, Slc3a2, Slc38a1, Slc7a8, Slc7a5, Ahcyl2, Slc27a1, Emb, Slc16a7, Slc9a1
AEROBIC RESPIRATION AND RESPIRATORY ELECTRON TRANSPORT	0.000656308	0.117236	0.477271	0.621273	1.71469	180	F	Ctsk+ macrophages	REACTOME	Cox7c, Timmdc1, Ndufa1, Ndufs5, Sirt3, Ndufa3, Cox6a1, Cox17, Ndufb11, Ndufb3, Cycs, Ndufv3, Cox6b1, Cox5b, Uqcrh, Cox6c, Ndufb2, Uqcrb, Uqcrq, Cox4i2, Sco1, Ndufb10, Ndufc1, Iscu, Ndufa13, Ndufab1, Ndufa6, Ndufa4, Ndufa5, Rmnd5b, Ndufaf5, Slc25a4, Ndufa11, Cox7a2, Cox5a, Ndufa7, Ndufaf4, Cox7b, Pdha1, Gstz1, Etfdh, Ndufb6, Ndufb7, Cox20, Ecsit, Ndufb5, Uqcrfs1, Ndufa2, Lyrm2, Ndufb4, Ndufv2, Cox…
CYTOKINE SIGNALING IN IMMUNE SYSTEM	0.000722454	0.12649	0.477271	-0.599781	-1.47194	310	F	Lining macrophages	REACTOME	Akt1, Eif4a1, Ubc, Csf1r, Tnfsf12, Csf2rb2, Tuba1c, Tuba1a, Hspa8, Abl2, Ubb, Tubb6, Rapgef1, Mapk3, Ptpn6, Inpp5d, Map2k3, Peli2, Nkiras2, Vrk3, Hck, Nfkb1, Tnfrsf1b, Mapkapk3, Ube2m, Relb, Il21r, Akt2, Tuba4a, Psmd8, Ppp2r1b, Ppp2r1a, Stxbp2, Mapk7, Tollip, Irak2, Ilf3, Ppp2ca, Psmd3, Ube2e1, Nfkb2, Tnf, Stx4a, Ube2v1, Hspa1a, Nfkbib, Lrrc14, Ube2d3, Il10rb, Plcg1, Cd40, Crk, Smarca4, Psmc2, Fb…
NERVOUS SYSTEM DEVELOPMENT	0.000734339	0.12649	0.477271	-0.673195	-1.52403	151	F	Lining macrophages	REACTOME	Actg1, Ubc, Tuba1c, Tuba1a, Abl2, Ubb, Actb, Actr3, Fes, Tubb6, Mapk3, Dok2, Itgav, Pip5k1c, Map2k2, Pdlim7, Cxcr4, Ap2m1, Vasp, Itga5, Arpc2, Tuba4a, Pak1, Rhob, Arpc1a, Sdcbp, Mapk7, Psen1, Aph1a, Arpc1b, Lypla2, Sptan1, Rac1, Myo9b, Plcg1, Rras, Adgrg6, Ncstn, Prkaca, Gab1, Dnm1, Pik3r2
INTERFERON SIGNALING	0.000788006	0.129776	0.477271	-0.728374	-1.70509	97	F	MHCII+ macrophages	REACTOME	Ubc, Ppp2ca, Stat3, Eif4e, Tubb6, Ilf3, Tuba1c, Eif4a1, Tubb2a, Trim25, Arih1, Kpnb1, Ptpn2, Socs3, Fance, Socs1, Ptpn1, Uba7, Ubb, Hspa1a, Ppp2r1a, Tuba1b, Pias1
TP53 REGULATES METABOLIC GENES	0.000858824	0.129776	0.477271	0.815131	1.68191	52	F	MHCII+ macrophages	REACTOME	Cox7c, Txn1, Cox6c, Cox5b, Cox6a1, Cox6b1, Cox8a, Cox7a2, Cox7b, Lamtor2, Prdx2, Cox4i1, Prdx5, Lamtor4
EGFR1 SIGNALING PATHWAY	0.000809767	0.129776	0.477271	-0.644691	-1.58933	144	F	MHCII+ macrophages	WP	Jund, Stat3, Map2k3, Ralgds, Jak1, Vav3, Eps8, Dok2, Egfr, Crk, Eps15l1, Akt1, Elk1, Wnk1, Map3k2, Socs3, Abi1, Mapk7, Pld2, Reps2, Errfi1, Rab5a, Ctnnd1, Socs1, Tnip1, Dusp1, Gab1, Stxbp1, Ripk1, Sp1, Tgif1, Zpr1, Eef1a1, Vav1, Atf1, Grb2, Pxn, Pik3cg, Map2k1, Eps15, Klf11, Cbl, Mapk14, Cebpa, Mapk8, Jun, Ap2a1, Usp6nl, Cebpb, Ralb, Ptpn12, Elk4, Pld1
C TYPE LECTIN RECEPTORS CLRS	0.000826698	0.129776	0.477271	0.678901	1.69471	102	M	MHCII+ macrophages	REACTOME	Il1b, Malt1, Syk, Clec4n, Lyn, Clec4d, Clec4e, Relb, Nfkb1, Cd209a
SIGNALING BY INTERLEUKINS	0.000868358	0.129776	0.477271	0.574897	1.56182	196	M	MHCII+ macrophages	REACTOME	Il1b, Il1r2, Irak2, Syk, Csf2rb, Mapkapk3, Lyn, Nod2, Il18, Il21r, Osm, Grb2, Nfkb1, Il1a, Il7r, Ptk2b, Il2rg, Il10ra, Il10, Irak3, Il1r1, Il18r1
INTERLEUKIN 17 SIGNALING	0.000777027	0.129776	0.477271	-0.73721	-1.65062	50	F	Ctsk+ macrophages	REACTOME	Nfkb1, Fbxw11, Map2k3, Ubc, Mapkapk3, Ppp2ca, Traf6, Tnip2, Ube2v1, Mapkapk2, Mapk3, Jun, Ubb, Vrk3, Ikbkb, Tab2, Irak2, Ube2n
AMINO ACID METABOLISM	0.000848078	0.129776	0.477271	0.774631	1.84318	55	F	Ctsk+ macrophages	WP	Lars2, P4ha2, Gclm, Pdha1, Ppm1l, Acadm
TGFBETA SIGNALING PATHWAY	0.000874503	0.129776	0.477271	-0.80894	-1.6862	32	F	Ctsk+ macrophages	WP	Stat3, Tgfb1, Tnf, Nfkb1, Tgfbr2, Ctnnb1, Mapk3, Jun, Tfe3, Smad3
SIGNALING BY RECEPTOR TYROSINE KINASES	0.000810674	0.129776	0.477271	-0.541763	-1.49317	229	F	Ly6c+ macrophages	REACTOME	Actg1, Baiap2, Nab2, Thbs1, Ppp2ca, Fn1, Ncstn, Ubc, Ptpn2, Ap2m1, Aamp, Spred2, Axl, Prkce, Vav3, Sh2b3, Ubb, Ppp2r1a, Fgfr1, Lyn, Hgf, Ctnnb1, Fes, Cdc37, Braf, Gipc1, Pxn, Shb, Fyn, Atp6ap1, Rapgef1, Atp6v1c1, Pdpk1, Stam, Rictor, Tcirg1, Irs2
HIVNEF PATHWAY	0.000945947	0.134588	0.477271	-0.788382	-1.54976	51	F	Lining macrophages	BIOCARTA	Actg1, Lmnb1, Nfkb1, Tnfrsf1b, Mdm2, Cflar, Lmna, Psen1, Tnf, Sptan1, Psen2, Rela, Bid, Gsn
TRANSMISSION ACROSS CHEMICAL SYNAPSES	0.000925585	0.134588	0.477271	-0.774298	-1.56127	61	F	Lining macrophages	REACTOME	Gnb2, Slc38a1, Hspa8, Gnai2, Camk1, Mdm2, Ap2m1, Adcy7, Aldh2, Camkk2, Gnb1, Plcb3, Adcy3, Gng12
MAPK SIGNALING PATHWAY	0.000948784	0.134588	0.477271	-0.696176	-1.53974	123	F	Lining macrophages	WP	Tgfb1, Akt1, Flna, Hspa8, Gna12, Ppp5c, Mapk3, Map2k2, Nfkb1, Atf4, Akt2, Pak1, Nr4a1, Ddit3, Mapk7, Tnf, Hspa1a, Rac1, Tgfbr2, Arrb2, Map3k11, Max, Crk, Prkaca, Cdc25b, Mapk6, Rac2, Elk1, Mapkapk2, Jund, Cd14, Traf6, Mapk14, Mapk8ip3, Casp9, Ppm1b, Prkcg, Mapk1, Nras, Ptpn7
FACTORS AND PATHWAYS AFFECTING INSULINLIKE GROWTH FACTOR IGF1AKT SIGNALING	0.000964097	0.134778	0.477271	-0.89349	-1.63075	20	F	MHCII+ macrophages	WP	Igfbp4, Igf1r, Nfkb1, Akt1, Tnf, Igfbp5
HIVNEF PATHWAY	0.000996499	0.137318	0.45506	-0.714683	-1.62948	50	F	Ly6c+ macrophages	BIOCARTA	Lmna, Actg1, Parp1
TYROBP CAUSAL NETWORK IN MICROGLIA	0.37121	0.771265	0.0219776	-0.517478	-1.07595	48	Sft2d2, Lyl1, Ppp1r18, Hlx, Capg, Stat5a, Rnase6, Sh2b3, C1qc, Maf, Npc2	Ly6c+ macrophages		WP
WHITE FAT CELL DIFFERENTIATION	0.0450413	0.443788	0.0785281	-0.769187	-1.40011	19	Rara, Stat5b, Creb1, Klf2, Stat5a	Ly6c+ macrophages		WP
WNT SIGNALING	0.529713	0.839538	0.0175323	-0.507602	-0.978346	27	Jun, Prkcd, Prkcg, Plau, Ccnd3, Ppp2r5e, Prkch, Dvl1, Csnk1e, Rhoa	Ly6c+ macrophages		WP
WNT SIGNALING IN KIDNEY DISEASE	0.395096	0.781604	0.0404707	0.510462	1.03692	16	Lrp4, Mapk9, Nlrp3, Ctnnb1	Ly6c+ macrophages		WP
WNT SIGNALING PATHWAY	0.807526	0.952616	0.0100877	-0.374083	-0.800119	61	Pias4, Daam1, Mapk3, Jun, Dab2	Ly6c+ macrophages		WP
WNT SIGNALING PATHWAY AND PLURIPOTENCY	0.914346	0.98578	0.00851106	-0.338957	-0.70625	49	Jun, Prkcd, Ppp2r1b, Prkcg, Plau, Ccnd3, Zbtb33, Ppp2r1a, Ppp2r5e, Prkch, Trp53, Ctnnd1, Dvl1, Csnk1e, Rhoa	Ly6c+ macrophages		WP
